# Supplementary material for: Ubiquitination of gasdermin D N-terminal domain directs its membrane translocation and pore formation during pyroptosis
Source: Cell Death Dis. 2025 Mar 17;16(1):181. doi: 10.1038/s41419-025-07475-6 (PMC11914233; doi:10.1038/s41419-025-07475-6)
Supplement: Supplementary file 1 — GD-NT interactome for for publication [file 41419_2025_7475_MOESM1_ESM.xls]

## Sheet: GD_PTM 20241101
Gene_ID	Gene_symbol	Description	Protein FDR Confidence	Accession	Coverage (%)	Peptide Num	PSMs	Unique Peptide Num	AAs	MW [kDa]	calc. pI	Abundance
target1	target1		High	target1	71	31	1114	3	286	31.5	8	2.28819e+10
target2	target2		High	target2	69	29	1101	1	275	30.2	8.62	33572008
3848	KRT1	keratin 1	High	119395750	40	31	114	29	644	66	8.12	6.56501e+08
3858	KRT10	keratin 10	High	195972866	48	31	86	26	584	58.8	5.21	5.43917e+08
3849	KRT2	keratin 2	High	47132620	55	31	83	23	639	65.4	8	1.92762e+08
5636	PRPSAP2	phosphoribosyl pyrophosphate synthetase associated protein 2	High	4506133	64	21	177	19	369	40.9	7.44	4.09876e+08
10480	EIF3M	eukaryotic translation initiation factor 3 subunit M	High	23397429	51	18	129	18	374	42.5	5.63	1.92033e+08
5635	PRPSAP1	phosphoribosyl pyrophosphate synthetase associated protein 1	High	194018537	50	16	78	14	385	42.4	8.47	1.65679e+08
3178	HNRNPA1	heterogeneous nuclear ribonucleoprotein A1	High	14043070	40	16	58	13	372	38.7	9.13	2.29194e+08
8668	EIF3I	eukaryotic translation initiation factor 3 subunit I	High	4503513	56	18	92	18	325	36.5	5.64	4.56992e+08
3312	HSPA8	heat shock protein family A (Hsp70) member 8	High	5729877	33	19	52	16	646	70.9	5.52	5.54429e+07
3857	KRT9	keratin 9	High	55956899	41	23	67	22	623	62	5.24	1.38278e+08
6175	RPLP0	ribosomal protein lateral stalk subunit P0	High	16933546	49	20	143	20	317	34.3	5.97	7.95333e+08
6125	RPL5	ribosomal protein L5	High	14591909	39	21	75	21	297	34.3	9.72	3.03533e+08
4869	NPM1	nucleophosmin 1	High	10835063	39	12	72	12	294	32.6	4.78	3.8164e+08
1965	EIF2S1	eukaryotic translation initiation factor 2 subunit alpha	High	4758256	57	20	64	20	315	36.1	5.08	154679274
3181	HNRNPA2B1	heterogeneous nuclear ribonucleoprotein A2/B1	High	14043072	55	18	52	18	353	37.4	8.95	1.85677e+08
51073	MRPL4	mitochondrial ribosomal protein L4	High	22547138	61	14	76	14	311	34.9	9.72	2.54781e+08
5634	PRPS2	phosphoribosyl pyrophosphate synthetase 2	High	84875539	43	13	38	5	321	35	6.46	7.50057e+06
8669	EIF3J	eukaryotic translation initiation factor 3 subunit J	High	83281438	54	17	41	17	258	29	4.83	1.89965e+08
5631	PRPS1	phosphoribosyl pyrophosphate synthetase 1	High	4506127	37	16	44	8	318	34.8	6.98	1.23909e+08
10383	TUBB4B	tubulin beta 4B class IVb	High	5174735	36	14	46	1	445	49.8	4.89	5.61701e+07
2010	EMD	emerin	High	4557553	54	14	32	14	254	29	5.5	1.61157e+08
5713	PSMD7	proteasome 26S subunit, non-ATPase 7	High	25777615	40	14	50	14	324	37	6.77	1.15326e+08
10382	TUBB4A	tubulin beta 4A class IVa	High	21361322	34	13	44	1	444	49.6	4.88	816570
203068	TUBB	tubulin beta class I	High	29788785	36	14	44	2	444	49.6	4.89	7.05257e+06
10273	STUB1	STIP1 homology and U-box containing protein 1	High	56181387	39	13	50	13	303	34.8	5.87	2.08578e+08
64978	MRPL38	mitochondrial ribosomal protein L38	High	169636418	36	19	53	19	380	44.6	7.53	2.20275e+08
2597	GAPDH	glyceraldehyde-3-phosphate dehydrogenase	High	7669492	47	14	32	13	335	36	8.46	7.05803e+07
220988	HNRNPA3	heterogeneous nuclear ribonucleoprotein A3	High	34740329	36	15	36	12	378	39.6	9.01	2.95381e+07
226	ALDOA	aldolase, fructose-bisphosphate A	High	193794814	45	15	31	14	364	39.4	8.09	7.29534e+07
3852	KRT5	keratin 5	High	119395754	31	21	54	12	590	62.3	7.74	4.16427e+07
1293	COL6A3	collagen type VI alpha 3 chain	High	55743098	8	20	33	20	3177	343.5	6.68	1.9398e+07
6188	RPS3	ribosomal protein S3	High	378548190	72	20	50	20	243	26.7	9.66	1.0285e+08
65008	MRPL1	mitochondrial ribosomal protein L1	High	143770802	39	13	38	13	325	36.9	8.78	1.26314e+08
71	ACTG1	actin gamma 1	High	316659409	42	13	44	6	375	41.8	5.48	9.52277e+07
54148	MRPL39	mitochondrial ribosomal protein L39	High	27886570	41	17	75	17	353	40.4	7.91	1.95259e+08
1459	CSNK2A2	casein kinase 2 alpha 2	High	4503097	38	13	27	13	350	41.2	8.56	2.55491e+07
1114	CHGB	chromogranin B	High	221316599	24	15	31	15	677	78.2	5.07	1.10582e+08
65080	MRPL44	mitochondrial ribosomal protein L44	High	12597661	37	15	73	15	332	37.5	8.4	1.57728e+08
9410	SNRNP40	small nuclear ribonucleoprotein U5 subunit 40	High	115298668	43	14	24	14	357	39.3	8.1	4.43385e+07
347733	TUBB2B	tubulin beta 2B class IIb	High	29788768	29	11	33	1	445	49.9	4.89
11171	STRAP	serine/threonine kinase receptor associated protein	High	148727341	44	11	22	11	350	38.4	5.12	25243889
10949	HNRNPA0	heterogeneous nuclear ribonucleoprotein A0	High	5803036	28	7	15	7	305	30.8	9.29	2.78236e+07
3182	HNRNPAB	heterogeneous nuclear ribonucleoprotein A/B	High	55956919	25	13	36	13	332	35.9	6.95	1.1513e+08
1207	CLNS1A	chloride nucleotide-sensitive channel 1A	High	4502891	59	8	39	8	237	26.2	4.11	9.77639e+07
1936	EEF1D	eukaryotic translation elongation factor 1 delta	High	194239731	49	11	29	11	281	31.1	5.01	2.0078e+08
6128	RPL6	ribosomal protein L6	High	67189747	53	17	46	17	288	32.7	10.58	5.1538e+08
6189	RPS3A	ribosomal protein S3A	High	4506723	53	18	46	18	264	29.9	9.73	1.22638e+08
92609	TIMM50	translocase of inner mitochondrial membrane 50	High	48526509	26	10	24	10	456	50.4	9.42	6.07e+07
11222	MRPL3	mitochondrial ribosomal protein L3	High	6005862	46	15	52	15	348	38.6	9.48	1.58327e+08
10456	HAX1	HCLS1 associated protein X-1	High	13435356	47	11	34	11	279	31.6	4.92	3.76394e+07
286887	KRT6C	keratin 6C	High	155969697	22	14	34	4	564	60	8	3.72614e+06
506	ATP5F1B	ATP synthase F1 subunit beta	High	32189394	23	9	27	9	529	56.5	5.4	1.8131e+07
213	ALB	albumin	High	4502027	24	17	46	17	609	69.3	6.28	1.16346e+08
10376	TUBA1B	tubulin alpha 1b	High	57013276	36	12	55	12	451	50.1	5.06	6.24865e+07
3043	HBB	hemoglobin subunit beta	High	4504349	76	10	28	4	147	16	7.28	1.74526e+08
5162	PDHB	pyruvate dehydrogenase E1 subunit beta	High	156564403	32	10	26	10	359	39.2	6.65	3.2439e+07
3861	KRT14	keratin 14	High	15431310	26	14	30	4	472	51.6	5.16	2.38396e+07
4666	NACA	nascent polypeptide associated complex subunit alpha	High	333033787	6	5	16	5	925	94.6	5.14	3.57063e+07
51495	HACD3	3-hydroxyacyl-CoA dehydratase 3	High	117168248	28	12	25	12	362	43.1	8.94	3.20509e+07
8241	RBM10	RNA binding motif protein 10	High	325120986	11	11	17	11	995	110.3	6.28	3.38443e+07
29920	PYCR2	pyrroline-5-carboxylate reductase 2	High	21361454	33	10	22	10	320	33.6	7.77	9.6473e+06
7431	VIM	vimentin	High	62414289	32	14	27	13	466	53.6	5.12	2.03689e+07
7353	UFD1	ubiquitin recognition factor in ER associated degradation 1	High	29501813	31	10	22	10	307	34.5	6.7	41379546
5566	PRKACA	protein kinase cAMP-activated catalytic subunit alpha	High	4506055	25	12	30	2	351	40.6	8.79	1927155
29088	MRPL15	mitochondrial ribosomal protein L15	High	7661806	42	10	22	10	296	33.4	10.01	2.81756e+07
6233	RPS27A	ribosomal protein S27a	High	294459921	45	10	26	10	156	18	9.64	1.12593e+08
8370	H4C14	H4 clustered histone 14	High	4504323	57	9	29	9	103	11.4	11.36	7.46812e+07
498	ATP5F1A	ATP synthase F1 subunit alpha	High	50345984	22	12	23	12	553	59.7	9.13	3.21113e+07
9093	DNAJA3	DnaJ heat shock protein family (Hsp40) member A3	High	205360838	25	12	26	12	480	52.5	9.26	3.51484e+07
1933	EEF1B2	eukaryotic translation elongation factor 1 beta 2	High	83376130	40	9	21	9	225	24.7	4.67	6.67143e+07
115207	KCTD12	potassium channel tetramerization domain containing 12	High	19923973	31	9	19	9	325	35.7	5.64	6.189e+06
5567	PRKACB	protein kinase cAMP-activated catalytic subunit beta	High	33636738	20	12	27	2	398	46.2	8.69	3.86384e+07
84311	MRPL45	mitochondrial ribosomal protein L45	High	333470683	46	16	29	16	306	35.3	9.03	7.05761e+07
58	ACTA1	actin alpha 1, skeletal muscle	High	4501881	31	10	35	3	377	42	5.39	2.22276e+06
5499	PPP1CA	protein phosphatase 1 catalytic subunit alpha	High	56790945	28	9	14	4	341	38.6	6.62	2.34319e+07
1113	CHGA	chromogranin A	High	4502805	36	12	22	12	457	50.7	4.6	8.35797e+07
51608	GET4	guided entry of tail-anchored proteins factor 4	High	38570062	23	7	23	7	327	36.5	5.41	2.22059e+07
1915	EEF1A1	eukaryotic translation elongation factor 1 alpha 1	High	4503471	21	8	16	8	462	50.1	9.01	5.00158e+07
9444	QKI	QKI, KH domain containing RNA binding	High	45827706	30	9	18	9	341	37.6	8.56	1.1983e+07
3868	KRT16	keratin 16	High	24430192	19	12	27	2	473	51.2	5.05	3.85078e+06
3329	HSPD1	heat shock protein family D (Hsp60) member 1	High	41399285	21	10	19	10	573	61	5.87	1.71018e+07
56945	MRPS22	mitochondrial ribosomal protein S22	High	9910244	31	11	22	11	360	41.3	7.9	1.09041e+07
5936	RBM4	RNA binding motif protein 4	High	93277122	27	5	10	5	364	40.3	7.08	1.47992e+07
3039	HBA1	hemoglobin subunit alpha 1	High	4504347	54	10	27	10	142	15.2	8.68	7.86009e+07
2091	FBL	fibrillarin	High	12056465	26	8	21	8	321	33.8	10.18	4.32242e+07
337867	UBAC2	UBA domain containing 2	High	221316645	29	9	23	9	344	38.9	9.01	1.28418e+07
708	C1QBP	complement C1q binding protein	High	4502491	22	5	12	5	282	31.3	4.84	1.4268e+07
5500	PPP1CB	protein phosphatase 1 catalytic subunit beta	High	46249376	25	7	14	3	327	37.2	6.19	4181261
1621	DBH	dopamine beta-hydroxylase	High	116534900	16	7	15	7	617	69	6.42	1.14526e+07
55352	COPRS	coordinator of PRMT5 and differentiation stimulator	High	217416381	21	4	11	4	184	20.1	4.18	2.00553e+07
3183	HNRNPC	heterogeneous nuclear ribonucleoprotein C	High	117190192	32	11	22	11	306	33.7	5.08	93924643
7818	DAP3	death associated protein 3	High	315434212	22	9	15	9	398	45.5	8.88	1.05302e+07
5984	RFC4	replication factor C subunit 4	High	31881687	36	12	23	12	363	39.7	8.02	1.2583e+07
3945	LDHB	lactate dehydrogenase B	High	291575128	40	13	28	12	334	36.6	6.05	4.14283e+07
5985	RFC5	replication factor C subunit 5	High	6677723	34	10	26	10	340	38.5	7.2	1.90719e+07
3476	IGBP1	immunoglobulin binding protein 1	High	4557663	28	8	14	8	339	39.2	5.38	1.24692e+07
1291	COL6A1	collagen type VI alpha 1 chain	High	87196339	9	7	13	7	1028	108.5	5.43	9.2514e+06
10419	PRMT5	protein arginine methyltransferase 5	High	20070220	19	12	22	12	637	72.6	6.29	2.63217e+07
5111	PCNA	proliferating cell nuclear antigen	High	33239451	25	7	18	7	261	28.8	4.69	8.32688e+07
51377	UCHL5	ubiquitin C-terminal hydrolase L5	High	7706753	33	10	18	10	329	37.6	5.33	1.03403e+07
51631	LUC7L2	LUC7 like 2, pre-mRNA splicing factor	High	116812577	19	7	15	3	392	46.5	10.01	1.38281e+07
4191	MDH2	malate dehydrogenase 2	High	21735621	36	9	16	9	338	35.5	8.68	5.05154e+07
3304	HSPA1B	heat shock protein family A (Hsp70) member 1B	High	167466173	17	8	14	6	641	70	5.66	6.6603e+06
124540	MSI2	musashi RNA binding protein 2	High	20373175	23	5	10	5	328	35.2	8.48	5.85992e+06
4440	MSI1	musashi RNA binding protein 1	High	4505255	30	7	11	7	362	39.1	7.85	4.52224e+06
6130	RPL7A	ribosomal protein L7a	High	4506661	30	10	21	10	266	30	10.61	2.51461e+07
9987	HNRNPDL	heterogeneous nuclear ribonucleoprotein D like	High	14110407	14	6	12	5	420	46.4	9.57	5.72581e+07
6430	SRSF5	serine and arginine rich splicing factor 5	High	86991440	25	8	16	8	272	31.2	11.59	4.55912e+07
54814	QPCTL	glutaminyl-peptide cyclotransferase like	High	92110027	18	8	13	8	382	42.9	9.82	1.45757e+07
7531	YWHAE	tyrosine 3-monooxygenase/tryptophan 5-monooxygenase activation protein epsilon	High	5803225	33	8	15	7	255	29.2	4.74	9.93977e+06
3187	HNRNPH1	heterogeneous nuclear ribonucleoprotein H1	High	381342476	20	6	11	6	449	49.2	6.3	6.78499e+06
10910	SUGT1	SGT1 homolog, MIS12 kinetochore complex assembly cochaperone	High	195963398	24	7	13	7	365	41	5.16	7.32995e+06
5501	PPP1CC	protein phosphatase 1 catalytic subunit gamma	High	350276247	20	6	10	1	337	38.5	6.13	640319
26073	POLDIP2	DNA polymerase delta interacting protein 2	High	7661672	25	8	13	8	368	42	8.63	1.39783e+07
9255	AIMP1	aminoacyl tRNA synthetase complex interacting multifunctional protein 1	High	215490011	26	7	15	7	336	37	8.65	1.64211e+07
79084	WDR77	WD repeat domain 77	High	13129110	21	5	12	5	342	36.7	5.17	2.07249e+07
302	ANXA2	annexin A2	High	50845388	25	8	17	8	357	40.4	8.37	6.92672e+06
4000	LMNA	lamin A/C	High	27436946	12	7	12	7	664	74.1	7.02	9.82574e+06
6432	SRSF7	serine and arginine rich splicing factor 7	High	72534660	24	7	16	6	238	27.4	11.82	1.54945e+07
84365	NIFK	nucleolar protein interacting with the FHA domain of MKI67	High	222352111	18	4	10	4	293	34.2	9.88	3.51319e+06
3313	HSPA9	heat shock protein family A (Hsp70) member 9	High	24234688	15	8	12	8	679	73.6	6.16	5.75255e+06
9212	AURKB	aurora kinase B	High	83776600	21	6	8	6	344	39.3	9.29	4.15589e+06
54790	TET2	tet methylcytosine dioxygenase 2	High	187761317	2	4	11	4	2002	223.7	7.99	3.81225e+06
7307	U2AF1	U2 small nuclear RNA auxiliary factor 1	High	5803207	22	5	16	5	240	27.9	8.81	1.96802e+07
53615	MBD3	methyl-CpG binding domain protein 3	High	4505119	21	5	12	5	291	32.8	5.34	4.71687e+06
7965	AIMP2	aminoacyl tRNA synthetase complex interacting multifunctional protein 2	High	11125770	35	9	14	9	320	35.3	8.22	2.3348e+07
4704	NDUFA9	NADH:ubiquinone oxidoreductase subunit A9	High	6681764	25	8	14	8	377	42.5	9.8	5.433e+06
829	CAPZA1	capping actin protein of muscle Z-line subunit alpha 1	High	5453597	36	7	14	4	286	32.9	5.69	1.72325e+07
3045	HBD	hemoglobin subunit delta	High	4504351	48	7	16	1	147	16	8.05	2.94305e+06
1452	CSNK1A1	casein kinase 1 alpha 1	High	68303575	21	7	14	7	365	41.9	9.6	1.24536e+07
5093	PCBP1	poly(rC) binding protein 1	High	222352151	31	7	11	5	356	37.5	7.09	2.47373e+07
728689	EIF3CL	eukaryotic translation initiation factor 3 subunit C like	High	153791492	8	6	10	6	914	105.4	5.64	4.86802e+06
1994	ELAVL1	ELAV like RNA binding protein 1	High	38201714	23	6	10	6	326	36.1	9.17	4.77254e+06
3337	DNAJB1	DnaJ heat shock protein family (Hsp40) member B1	High	5453690	27	11	20	11	340	38	8.63	2.9761e+07
440689	H2BC18	H2B clustered histone 18	High	238624110	39	6	18	2	134	14.8	10.35	3.72458e+07
2232	FDXR	ferredoxin reductase	High	384381462	12	6	10	6	534	58.3	7.87	5.4993e+06
26995	TRUB2	TruB pseudouridine synthase family member 2	High	7661556	31	9	14	9	331	36.7	8.98	8.81618e+06
55379	LRRC59	leucine rich repeat containing 59	High	40254924	22	6	13	6	307	34.9	9.57	2.25751e+07
3326	HSP90AB1	heat shock protein 90 alpha family class B member 1	High	431822403	9	7	9	3	724	83.2	5.03	2.86151e+06
873	CBR1	carbonyl reductase 1	High	4502599	24	5	9	5	277	30.4	8.32	2.55402e+06
1292	COL6A2	collagen type VI alpha 2 chain	High	115527062	8	7	12	7	1019	108.5	6.21	7.34978e+06
6606	SMN1	survival of motor neuron 1, telomeric	High	4507091	11	3	8	3	294	31.8	6.55	1.46554e+07
9352	TXNL1	thioredoxin like 1	High	4759274	42	8	10	8	289	32.2	4.96	8.07848e+06
1399	CRKL	CRK like proto-oncogene, adaptor protein	High	4885153	31	9	13	9	303	33.8	6.74	1.00248e+07
3276	PRMT1	protein arginine methyltransferase 1	High	154759421	18	7	15	7	371	42.4	5.35	6.44088e+06
3309	HSPA5	heat shock protein family A (Hsp70) member 5	High	16507237	10	5	9	3	654	72.3	5.16	1.86827e+06
92815	H2AC25	H2A clustered histone 25	High	15617199	38	5	16	1	130	14.1	11.05	1.63474e+06
3921	RPSA	ribosomal protein SA	High	59859885	26	6	11	6	295	32.8	4.87	7.49075e+06
79596	OBI1	ORC ubiquitin ligase 1	High	88759348	12	8	11	8	726	81.1	5.72	1.01244e+07
64965	MRPS9	mitochondrial ribosomal protein S9	High	33188463	13	4	11	4	396	45.8	9.51	4.07366e+06
6194	RPS6	ribosomal protein S6	High	17158044	21	6	10	6	249	28.7	10.84	3.06755e+07
6874	TAF4	TATA-box binding protein associated factor 4	High	110832843	6	5	8	5	1085	110	9.94	3.41064e+06
54788	DNAJB12	DnaJ heat shock protein family (Hsp40) member B12	High	194306642	15	6	11	6	409	45.5	9.36	4.02948e+06
10557	RPP38	ribonuclease P/MRP subunit p38	High	388240806	25	6	10	6	283	31.8	9.92	6.29722e+06
5594	MAPK1	mitogen-activated protein kinase 1	High	66932916	15	5	12	5	360	41.4	6.98	3.85193e+06
5094	PCBP2	poly(rC) binding protein 2	High	14141168	28	6	11	4	366	38.6	6.79	1.67563e+07
5515	PPP2CA	protein phosphatase 2 catalytic subunit alpha	High	4506017	22	5	11	5	309	35.6	5.54	1.13697e+07
3018	H2BC3	H2B clustered histone 3	High	10800140	40	5	14	1	126	13.9	10.32	622721
5495	PPM1B	protein phosphatase, Mg2+/Mn2+ dependent 1B	High	4505995	18	6	11	6	479	52.6	5.05	2.60352e+06
6202	RPS8	ribosomal protein S8	High	4506743	29	5	9	5	208	24.2	10.32	2.40903e+06
148867	SLC30A7	solute carrier family 30 member 7	High	222080086	18	6	12	6	376	41.6	6.95	7.78944e+06
1025	CDK9	cyclin dependent kinase 9	High	4502747	25	8	12	8	372	42.8	8.79	1.13889e+07
55692	LUC7L	LUC7 like	High	41393554	13	5	11	1	371	43.7	9.92	535810
1727	CYB5R3	cytochrome b5 reductase 3	High	284448551	23	5	9	5	334	38.2	6.9	6.49807e+06
6187	RPS2	ribosomal protein S2	High	15055539	22	6	14	6	293	31.3	10.24	23021462
84321	THOC3	THO complex subunit 3	High	14150171	10	5	9	5	351	38.7	6.09	1.72346e+07
308	ANXA5	annexin A5	High	4502107	20	6	15	6	320	35.9	5.05	7.73758e+06
8802	SUCLG1	succinate-CoA ligase GDP/ADP-forming subunit alpha	High	109452591	20	5	10	5	346	36.2	8.79	20897562
23016	EXOSC7	exosome component 7	High	189083688	16	4	9	4	291	31.8	5.19	7.21402e+06
27292	DIMT1	DIM1 rRNA methyltransferase and ribosome maturation factor	High	7657198	22	5	10	5	313	35.2	9.99	3.89273e+06
64216	TFB2M	transcription factor B2, mitochondrial	High	11641289	17	8	12	8	396	45.3	9.19	5.82152e+06
11331	PHB2	prohibitin 2	High	221307584	22	6	9	6	299	33.3	9.83	3.22066e+06
5052	PRDX1	peroxiredoxin 1	High	320461711	30	7	13	6	199	22.1	8.13	1.19985e+07
55011	PIH1D1	PIH1 domain containing 1	High	8923598	21	5	7	5	290	32.3	5.14	1.32939e+07
3192	HNRNPU	heterogeneous nuclear ribonucleoprotein U	High	74136883	7	4	7	4	825	90.5	6	2.13975e+06
101060478	LOC101060478	PREDICTED: E3 ubiquitin-protein ligase RNF115-like isoform 1 [Homo sapiens]	High	410171285	9	2	4	2	304	33.7	5.69	8.35507e+06
23567	ZNF346	zinc finger protein 346	High	6912440	15	3	8	3	294	32.9	9.09	1.70842e+06
79169	C1orf35	chromosome 1 open reading frame 35	High	13236559	19	5	8	5	263	29.4	10.02	3.77839e+06
7185	TRAF1	TNF receptor associated factor 1	High	300193045	15	5	9	5	416	46.1	6.11	5.66785e+06
6427	SRSF2	serine and arginine rich splicing factor 2	High	306482646	14	3	6	3	221	25.5	11.85	1.862e+07
11164	NUDT5	nudix hydrolase 5	High	37594464	30	6	8	6	219	24.3	4.94	3.93272e+06
60496	AASDHPPT	aminoadipate-semialdehyde dehydrogenase-phosphopantetheinyl transferase	High	20357568	22	6	10	6	309	35.8	6.8	5.45613e+06
374454	KRT77	keratin 77	High	194018511	5	4	11	1	578	61.9	5.99	872069
1974	EIF4A2	eukaryotic translation initiation factor 4A2	High	83700235	14	4	9	1	407	46.4	5.48	1.75666e+06
3339	HSPG2	heparan sulfate proteoglycan 2	High	126012571	2	8	10	8	4391	468.5	6.51	5.51116e+06
7167	TPI1	triosephosphate isomerase 1	High	226529917	10	2	4	2	286	30.8	5.92	3.16989e+06
2023	ENO1	enolase 1	High	4503571	10	3	4	3	434	47.1	7.39	2.90192e+06
3300	DNAJB2	DnaJ heat shock protein family (Hsp40) member B2	High	27151736	15	4	12	4	324	35.6	5.95	9.44212e+06
1828	DSG1	desmoglein 1	High	119703744	8	5	7	5	1049	113.7	5.03	2.85086e+06
723790	H2AC19	H2A clustered histone 19	High	106775678	38	5	15	1	130	14.1	10.9	4.77049e+07
5888	RAD51	RAD51 recombinase	High	19924133	17	4	7	4	339	36.9	5.6	1.2244e+06
1584	CYP11B1	cytochrome P450 family 11 subfamily B member 1	High	61743918	18	8	13	8	503	57.5	9.32	1.44423e+07
27429	HTRA2	HtrA serine peptidase 2	High	7019477	12	5	8	5	458	48.8	10.07	5.33785e+06
718	C3	complement C3	High	115298678	4	5	10	5	1663	187	6.4	2.32353e+06
8350	H3C1	H3 clustered histone 1	High	4504281	38	9	17	9	136	15.4	11.12	4.87546e+07
3006	H1-2	H1.2 linker histone, cluster member	High	4885375	23	4	8	1	213	21.4	10.93	1.35826e+06
9961	MVP	major vault protein	High	19913412	5	4	9	4	893	99.3	5.48	4.86745e+07
3320	HSP90AA1	heat shock protein 90 alpha family class A member 1	High	153792590	7	5	7	3	854	98.1	5.16	1.85948e+06
4670	HNRNPM	heterogeneous nuclear ribonucleoprotein M	High	14141152	8	4	8	4	730	77.5	8.7	1.90009e+06
10399	RACK1	receptor for activated C kinase 1	High	5174447	17	5	8	5	317	35.1	7.69	4.29216e+06
6137	RPL13	ribosomal protein L13	High	15431297	20	4	9	4	211	24.2	11.65	5.10358e+06
79228	THOC6	THO complex subunit 6	High	31543164	15	4	7	4	341	37.5	7.43	4910297
1973	EIF4A1	eukaryotic translation initiation factor 4A1	High	4503529	14	4	8	1	406	46.1	5.48	592265
79939	SLC35E1	solute carrier family 35 member E1	High	164607128	15	4	6	4	410	44.7	9.79	1.37922e+06
84324	SARNP	SAP domain containing ribonucleoprotein	High	32129199	22	4	8	4	210	23.7	6.42	6.37068e+06
5982	RFC2	replication factor C subunit 2	High	31563534	16	5	8	5	354	39.1	6.44	1.36446e+07
11091	WDR5	WD repeat domain 5	High	16554629	17	4	10	4	334	36.6	8.27	4.38046e+06
6203	RPS9	ribosomal protein S9	High	14141193	27	7	12	7	194	22.6	10.65	8.75511e+06
9045	RPL14	ribosomal protein L14	High	78000183	18	4	11	4	215	23.4	10.93	2.08426e+07
6141	RPL18	ribosomal protein L18	High	4506607	20	3	5	3	188	21.6	11.72	3.63481e+06
2052	EPHX1	epoxide hydrolase 1	High	209862837	11	5	8	5	455	52.9	7.25	3.96792e+06
10005	ACOT8	acyl-CoA thioesterase 8	High	34577075	12	4	6	4	319	35.9	7.56	5.90937e+06
830	CAPZA2	capping actin protein of muscle Z-line subunit alpha 2	High	5453599	20	5	10	2	286	32.9	5.85	1.26506e+06
7086	TKT	transketolase	High	384475521	8	3	5	3	631	68.8	7.52	1.6238e+06
5571	PRKAG1	protein kinase AMP-activated non-catalytic subunit gamma 1	High	332000015	16	5	7	5	340	38.5	7.09	4.56974e+06
3856	KRT8	keratin 8	High	372466572	5	4	9	1	511	56.6	5.43	5.88869e+06
9049	AIP	aryl hydrocarbon receptor interacting protein	High	201860300	13	3	5	3	330	37.6	6.29	2.22535e+06
6711	SPTBN1	spectrin beta, non-erythrocytic 1	High	112382250	2	4	7	4	2364	274.4	5.57	1.71269e+06
5432	POLR2C	RNA polymerase II subunit C	High	14702171	29	6	7	6	275	31.4	4.92	6.96698e+06
11340	EXOSC8	exosome component 8	High	31415882	18	4	5	4	276	30	5.3	2.99936e+06
6319	SCD	stearoyl-CoA desaturase	High	53759151	14	4	9	4	359	41.5	9	5.63329e+06
1808	DPYSL2	dihydropyrimidinase like 2	High	308818195	5	3	8	3	677	73.5	6.35	1.50581e+06
114049	BUD23	BUD23 rRNA methyltransferase and ribosome maturation factor	High	23199995	12	4	9	4	281	31.9	8.73	2.89538e+06
3007	H1-3	H1.3 linker histone, cluster member	High	4885377	22	4	8	1	221	22.3	11.02	9.60918e+06
7417	VDAC2	voltage dependent anion channel 2	High	296317337	16	4	7	4	309	33.4	7.59	3.31799e+06
3190	HNRNPK	heterogeneous nuclear ribonucleoprotein K	High	14165439	10	4	7	4	464	51	5.33	6.5127e+06
8666	EIF3G	eukaryotic translation initiation factor 3 subunit G	High	49472822	11	3	4	3	320	35.6	6.13	1.16581e+06
79042	TSEN34	tRNA splicing endonuclease subunit 34	High	116875842	13	3	6	3	310	33.6	8.43	2.01815e+06
6888	TALDO1	transaldolase 1	High	5803187	10	3	5	3	337	37.5	6.81	2.66488e+06
548596	CKMT1A	creatine kinase, mitochondrial 1A	High	66346730	12	4	7	4	417	47	8.34	5.41445e+06
116143	DNAAF10	dynein axonemal assembly factor 10	High	24308444	16	5	7	5	357	39.7	8.09	1.00345e+07
383	ARG1	arginase 1	High	346986435	16	4	7	4	330	35.6	7.21	1.81806e+06
8574	AKR7A2	aldo-keto reductase family 7 member A2	High	41327764	9	2	3	2	359	39.6	7.17	1.7108e+06
9643	MORF4L2	mortality factor 4 like 2	High	215490049	11	3	8	3	288	32.3	9.72	1.9251e+06
51031	GLOD4	glyoxalase domain containing 4	High	217330598	17	5	9	5	298	33.2	5.6	4.46471e+06
231	AKR1B1	aldo-keto reductase family 1 member B	High	4502049	11	4	13	4	316	35.8	6.98	2.62598e+07
89777	SERPINB12	serpin family B member 12	High	17998551	11	4	9	4	405	46.2	5.53	3.37631e+06
5245	PHB1	prohibitin 1	High	4505773	20	5	7	5	272	29.8	5.76	3.00838e+06
319101	KRT73	keratin 73	High	28173564	4	3	8	1	540	58.9	7.23
7054	TH	tyrosine hydroxylase	High	88900501	12	6	7	6	528	58.6	6.3	3.25388e+06
4131	MAP1B	microtubule associated protein 1B	High	153945728	2	4	8	4	2468	270.5	4.81	8.5783e+06
10935	PRDX3	peroxiredoxin 3	High	5802974	13	3	5	3	256	27.7	7.78	4.84928e+06
2950	GSTP1	glutathione S-transferase pi 1	High	4504183	16	3	4	3	210	23.3	5.64	2.93079e+06
1213	CLTC	clathrin heavy chain	High	4758012	3	3	4	3	1675	191.5	5.69	262952
1457	CSNK2A1	casein kinase 2 alpha 1	High	29570791	11	3	5	3	391	45.1	7.74	1449413
9774	BCLAF1	BCL2 associated transcription factor 1	High	7661958	4	5	9	5	920	106.1	9.98	7.23596e+06
4144	MAT2A	methionine adenosyltransferase 2A	High	5174529	9	3	4	3	395	43.6	6.48	1.96501e+06
10772	SRSF10	serine and arginine rich splicing factor 10	High	16905517	13	3	4	3	262	31.3	11.27	5.48816e+06
3939	LDHA	lactate dehydrogenase A	High	260099723	12	5	9	4	361	39.8	8.43	9.93823e+06
483	ATP1B3	ATPase Na+/K+ transporting subunit beta 3	High	4502281	13	3	5	3	279	31.5	8.35	3.1465e+06
57459	GATAD2B	GATA zinc finger domain containing 2B	High	21218438	6	2	4	2	593	65.2	9.7	694486
84248	FYTTD1	forty-two-three domain containing 1	High	42716295	17	5	8	5	318	35.8	11.78	1.93096e+06
6434	TRA2B	transformer 2 beta homolog	High	4759098	15	4	5	4	288	33.6	11.25	2.35421e+06
10240	MRPS31	mitochondrial ribosomal protein S31	High	186928854	9	4	7	4	395	45.3	9.29	7.91618e+06
27341	RRP7A	ribosomal RNA processing 7 homolog A	High	25092725	12	3	5	3	280	32.3	9.58	4.68513e+06
6138	RPL15	ribosomal protein L15	High	358356404	23	4	6	4	204	24.1	11.62	2.07136e+06
51253	MRPL37	mitochondrial ribosomal protein L37	High	22547134	12	4	6	4	423	48.1	8.59	1.89155e+06
23118	TAB2	TGF-beta activated kinase 1 (MAP3K7) binding protein 2	High	14149669	9	4	6	4	693	76.4	8.54	1.6872e+06
4291	MLF1	myeloid leukemia factor 1	High	306482665	11	3	5	3	299	33.9	9.61	4.87503e+06
4190	MDH1	malate dehydrogenase 1	High	312283701	14	4	6	4	352	38.6	7.71	2.09788e+06
10049	DNAJB6	DnaJ heat shock protein family (Hsp40) member B6	High	17388799	10	3	5	3	326	36.1	9.16	5700223
1583	CYP11A1	cytochrome P450 family 11 subfamily A member 1	High	153218646	9	4	6	4	521	60.1	8.84	3.95416e+06
4830	NME1	NME/NM23 nucleoside diphosphate kinase 1	High	38045913	21	3	6	3	177	19.6	5.58	2.41707e+06
3189	HNRNPH3	heterogeneous nuclear ribonucleoprotein H3	High	14141157	16	5	9	5	346	36.9	6.87	6.96018e+06
60488	MRPS35	mitochondrial ribosomal protein S35	High	16950603	24	6	8	6	323	36.8	8.24	3.85957e+06
6745	SSR1	signal sequence receptor subunit 1	High	169404009	20	4	8	4	286	32.2	4.49	1.02675e+07
10450	PPIE	peptidylprolyl isomerase E	High	303305009	12	3	6	3	314	35	6.38	9.88773e+06
2773	GNAI3	G protein subunit alpha i3	High	5729850	12	3	6	3	354	40.5	5.69	1.08038e+06
6124	RPL4	ribosomal protein L4	High	16579885	10	4	5	4	427	47.7	11.06	2.17989e+06
22826	DNAJC8	DnaJ heat shock protein family (Hsp40) member C8	High	112293277	19	5	8	5	253	29.8	9.06	1.47693e+07
6152	RPL24	ribosomal protein L24	High	4506619	19	3	5	3	157	17.8	11.25	2.07894e+06
92092	ZC3HAV1L	zinc finger CCCH-type containing, antiviral 1 like	High	259906440	15	3	5	3	300	32.9	8.13	1.90863e+06
10797	MTHFD2	methylenetetrahydrofolate dehydrogenase (NADP+ dependent) 2, methenyltetrahydrofolate cyclohydrolase	High	94721354	12	3	4	3	350	37.9	8.73	7.57636e+06
55573	CDV3	CDV3 homolog	High	8923710	9	2	4	2	258	27.3	6.4	2.40014e+06
23193	GANAB	glucosidase II alpha subunit	High	88900491	3	3	5	3	966	109.4	6.24	2.45943e+06
55611	OTUB1	OTU deubiquitinase, ubiquitin aldehyde binding 1	High	109148508	13	3	6	3	271	31.3	4.94	2.43873e+06
6191	RPS4X	ribosomal protein S4 X-linked	High	4506725	21	7	11	7	263	29.6	10.15	1.14704e+07
10493	VAT1	vesicle amine transport 1	High	18379349	11	2	4	2	393	41.9	6.29	910229
2224	FDPS	farnesyl diphosphate synthase	High	209571582	11	4	7	4	419	48.2	6.15	3.63923e+06
1586	CYP17A1	cytochrome P450 family 17 subfamily A member 1	High	4503195	11	4	5	4	508	57.3	8.57	2.31951e+06
7170	TPM3	tropomyosin 3	High	114155144	16	5	9	3	248	28.9	4.75	5.38427e+06
27316	RBMX	RNA binding motif protein X-linked	High	56699409	9	3	5	3	391	42.3	10.05	2.20737e+06
7184	HSP90B1	heat shock protein 90 beta family member 1	High	4507677	5	4	5	2	803	92.4	4.84	584729
1891	ECH1	enoyl-CoA hydratase 1	High	70995211	10	3	6	3	328	35.8	8	1.47041e+06
4282	MIF	macrophage migration inhibitory factor	High	4505185	10	1	5	1	115	12.5	7.88	5.40859e+06
4350	MPG	N-methylpurine DNA glycosylase	High	62632769	12	3	6	3	298	32.8	9.57	1.71744e+06
348995	NUP43	nucleoporin 43	High	38605733	8	2	3	2	380	42.1	5.63	1.16935e+06
6396	SEC13	SEC13 homolog, nuclear pore and COPII coat complex component	High	34335134	14	3	5	3	322	35.5	5.48	4.85863e+06
10236	HNRNPR	heterogeneous nuclear ribonucleoprotein R	High	156151394	8	5	6	2	636	71.2	8.13	4.65515e+06
3315	HSPB1	heat shock protein family B (small) member 1	High	4504517	16	2	4	2	205	22.8	6.4	1.08611e+06
6132	RPL8	ribosomal protein L8	High	15431306	12	4	7	4	257	28	11.03	8.80426e+06
8775	NAPA	NSF attachment protein alpha	High	47933379	14	3	6	3	295	33.2	5.36	962881
1975	EIF4B	eukaryotic translation initiation factor 4B	High	50053795	6	3	4	3	611	69.1	5.73	4065304
3105	HLA-A	major histocompatibility complex, class I, A	High	24797067	7	2	3	2	365	40.8	6	1.46501e+06
1832	DSP	desmoplakin	High	58530840	2	4	5	4	2871	331.6	6.81	1.32861e+06
293	SLC25A6	solute carrier family 25 member 6	High	156071462	21	7	8	2	298	32.8	9.74	7.50388e+06
10213	PSMD14	proteasome 26S subunit, non-ATPase 14	High	5031981	15	3	4	3	310	34.6	6.52	3.58834e+06
29896	TRA2A	transformer 2 alpha homolog	High	9558733	11	3	5	3	282	32.7	11.27	5.69115e+06
50814	NSDHL	NAD(P) dependent steroid dehydrogenase-like	High	193211614	14	4	6	4	373	41.9	8.06	1.71509e+06
1937	EEF1G	eukaryotic translation elongation factor 1 gamma	High	4503481	10	4	6	4	437	50.1	6.67	2.46348e+06
292	SLC25A5	solute carrier family 25 member 5	High	156071459	18	6	8	1	298	32.8	9.69	465627
1371	CPOX	coproporphyrinogen oxidase	High	41393599	8	3	5	3	454	50.1	8.25	1.47664e+06
7001	PRDX2	peroxiredoxin 2	High	32189392	19	4	5	3	198	21.9	5.97	4.29456e+06
119559	SFXN4	sideroflexin 4	High	47458811	7	3	6	3	337	38	9.19	2.76726e+06
10492	SYNCRIP	synaptotagmin binding cytoplasmic RNA interacting protein	High	228008291	7	4	5	1	623	69.6	8.59
328	APEX1	apurinic/apyrimidinic endodeoxyribonuclease 1	High	346644849	12	3	5	3	318	35.5	8.12	3.51337e+06
57532	NUFIP2	nuclear FMR1 interacting protein 2	High	32698730	4	2	5	2	695	76.1	8.7	762899
10189	ALYREF	Aly/REF export factor	High	238776833	4	1	2	1	264	27.5	11.05	3.16613e+06
10621	POLR3F	RNA polymerase III subunit F	High	33598952	11	3	5	3	316	35.7	6.11	1.6266e+06
5549	PRELP	proline and arginine rich end leucine rich repeat protein	High	41349454	12	4	5	4	382	43.8	9.38	893617
1200	TPP1	tripeptidyl peptidase 1	High	5729770	5	2	4	2	563	61.2	6.48	2.19119e+06
6159	RPL29	ribosomal protein L29	High	4506629	14	2	3	2	159	17.7	11.66	9.57072e+06
5339	PLEC	plectin	High	41322916	1	5	7	3	4684	531.5	5.96	1.89413e+06
26275	HIBCH	3-hydroxyisobutyryl-CoA hydrolase	High	37594471	10	4	5	4	386	43.5	8.19	4.42686e+06
6146	RPL22	ribosomal protein L22	High	4506613	19	2	3	2	128	14.8	9.19	1.25698e+06
10130	PDIA6	protein disulfide isomerase family A member 6	High	5031973	7	2	3	2	440	48.1	5.08	860954
7112	TMPO	thymopoietin	High	4507555	6	3	3	3	694	75.4	7.66	1.33332e+06
64223	MLST8	MTOR associated protein, LST8 homolog	High	312596912	11	2	3	2	326	35.9	5.86	1.08335e+06
2335	FN1	fibronectin 1	High	47132557	1	1	2	1	2477	272.2	5.5
1191	CLU	clusterin	High	355594753	11	3	4	3	449	52.5	6.27	851945
5464	PPA1	inorganic pyrophosphatase 1	High	11056044	19	4	7	4	289	32.6	5.86	5.37321e+06
7018	TF	transferrin	High	4557871	9	3	6	3	698	77	7.12	1.02244e+06
11080	DNAJB4	DnaJ heat shock protein family (Hsp40) member B4	High	6631085	9	3	6	3	337	37.8	8.5	2.13267e+06
22913	RALY	RALY heterogeneous nuclear ribonucleoprotein	High	8051631	12	4	7	4	306	32.4	9.17	3.36169e+06
1589	CYP21A2	cytochrome P450 family 21 subfamily A member 2	High	323510663	8	4	8	4	495	56	7.81	2.6393e+06
29927	SEC61A1	SEC61 translocon subunit alpha 1	High	7019415	10	5	9	5	476	52.2	8.06	1.12754e+07
1968	EIF2S3	eukaryotic translation initiation factor 2 subunit gamma	High	4503507	5	2	3	2	472	51.1	8.4	1.71791e+06
10352	WARS2	tryptophanyl tRNA synthetase 2, mitochondrial	High	7710154	8	3	3	3	360	40.1	9.28	978357
5223	PGAM1	phosphoglycerate mutase 1	High	4505753	14	3	4	3	254	28.8	7.18	2.48343e+06
27068	PPA2	inorganic pyrophosphatase 2	High	29171702	9	3	4	3	334	37.9	7.39	2.66254e+06
5409	PNMT	phenylethanolamine N-methyltransferase	High	4505921	8	1	2	1	282	30.8	6.07
2	A2M	alpha-2-macroglobulin	High	66932947	2	3	7	3	1474	163.2	6.42	2.58808e+06
51101	ZC2HC1A	zinc finger C2HC-type containing 1A	High	223555989	10	3	4	3	325	35.1	9.82	1.4208e+06
27430	MAT2B	methionine adenosyltransferase 2 non-catalytic beta subunit	High	11034825	11	3	4	3	334	37.5	7.36	1.91439e+06
84154	RPF2	ribosome production factor 2 homolog	High	39930469	12	4	7	4	306	35.6	9.99	4.22093e+06
29925	GMPPB	GDP-mannose pyrophosphorylase B	High	11761619	11	3	3	3	387	42.6	6.46	1.56162e+06
8106	PABPN1	poly(A) binding protein nuclear 1	High	4758876	5	1	2	1	306	32.7	5.06	228055
10131	TRAP1	TNF receptor associated protein 1	High	155722983	2	1	2	1	704	80.1	8.21	2.1522e+06
10055	SAE1	SUMO1 activating enzyme subunit 1	High	4885585	12	3	4	3	346	38.4	5.3	1.13281e+06
11117	EMILIN1	elastin microfibril interfacer 1	High	5901944	5	3	4	3	1016	106.6	5.17	496869
27344	PCSK1N	proprotein convertase subtilisin/kexin type 1 inhibitor	High	7019519	10	2	3	2	260	27.4	6.62	1741191
5684	PSMA3	proteasome 20S subunit alpha 3	High	4506183	12	2	3	2	255	28.4	5.33	507594
3336	HSPE1	heat shock protein family E (Hsp10) member 1	High	4504523	30	3	5	3	102	10.9	8.92	2.8345e+06
8665	EIF3F	eukaryotic translation initiation factor 3 subunit F	High	4503519	5	1	2	1	357	37.5	5.45	446605
3184	HNRNPD	heterogeneous nuclear ribonucleoprotein D	High	14110420	6	2	3	1	355	38.4	7.81	1.51447e+06
8667	EIF3H	eukaryotic translation initiation factor 3 subunit H	High	4503515	12	4	5	4	352	39.9	6.54	4.72561e+06
7415	VCP	valosin containing protein	High	6005942	5	3	3	3	806	89.3	5.26	808658
79184	BRCC3	BRCA1/BRCA2-containing complex subunit 3	High	13236583	11	3	5	3	316	36	5.92	1.58065e+06
55858	TMEM165	transmembrane protein 165	High	32189371	10	2	3	2	324	34.9	7.02	1.67179e+06
9588	PRDX6	peroxiredoxin 6	High	4758638	17	4	5	4	224	25	6.38	4.07267e+06
388698	FLG2	filaggrin 2	High	62122917	1	2	2	2	2391	247.9	8.31	994194
5250	SLC25A3	solute carrier family 25 member 3	High	6031192	13	4	6	4	362	40.1	9.38	2.60536e+06
51010	EXOSC3	exosome component 3	High	50511943	5	1	2	1	275	29.6	8.1	792230
11152	WDR45	WD repeat domain 45	High	47059042	7	2	4	2	361	39.9	7.14	423500
23234	DNAJC9	DnaJ heat shock protein family (Hsp40) member C9	High	27597059	12	3	4	3	260	29.9	5.73	322121
8971	H1-10	H1.10 linker histone	High	5174449	12	3	5	3	213	22.5	10.76	1.57115e+06
5606	MAP2K3	mitogen-activated protein kinase kinase 3	High	21618349	9	3	4	3	347	39.3	7.43	1.65394e+06
9791	PTDSS1	phosphatidylserine synthase 1	High	7662647	6	2	3	2	473	55.5	8.43	1.53253e+06
223	ALDH9A1	aldehyde dehydrogenase 9 family member A1	High	115387104	6	3	5	3	518	56.3	6.57	1.82365e+06
51626	DYNC2LI1	dynein cytoplasmic 2 light intermediate chain 1	High	301500723	6	2	4	2	352	39.7	7.53	815686
3047	HBG1	hemoglobin subunit gamma 1	High	28302131	16	2	9	1	147	16.1	7.2	208382
2806	GOT2	glutamic-oxaloacetic transaminase 2	High	73486658	5	2	4	2	430	47.5	9.01	2.50837e+06
4904	YBX1	Y-box binding protein 1	High	34098946	6	1	1	1	324	35.9	9.88	608391
5531	PPP4C	protein phosphatase 4 catalytic subunit	High	4506027	10	3	5	3	307	35.1	5.06	882663
6641	SNTB1	syntrophin beta 1	High	11321640	3	1	1	1	538	58	8.63
81929	SEH1L	SEH1 like nucleoporin	High	61743971	7	3	6	3	421	46.5	7.9	2.36917e+06
55644	OSGEP	O-sialoglycoprotein endopeptidase	High	8923380	7	2	4	2	335	36.4	6.35	417852
6426	SRSF1	serine and arginine rich splicing factor 1	High	5902076	11	3	6	3	248	27.7	10.36	2.15414e+06
682	BSG	basigin (Ok blood group)	High	38372919	10	3	3	3	385	42.2	5.66	2.51036e+06
6421	SFPQ	splicing factor proline and glutamine rich	High	4826998	3	2	4	1	707	76.1	9.44	1.83389e+06
10432	RBM14	RNA binding motif protein 14	High	5454064	4	2	3	2	669	69.4	9.67	376291
7534	YWHAZ	tyrosine 3-monooxygenase/tryptophan 5-monooxygenase activation protein zeta	High	208973244	14	3	4	2	245	27.7	4.79	1.10553e+06
309	ANXA6	annexin A6	High	71773329	5	4	7	4	673	75.8	5.6	2.49285e+06
5037	PEBP1	phosphatidylethanolamine binding protein 1	High	4505621	16	3	10	3	187	21	7.53	8.33844e+06
6428	SRSF3	serine and arginine rich splicing factor 3	High	4506901	14	2	5	1	164	19.3	11.65	1.1854e+06
253558	LCLAT1	lysocardiolipin acyltransferase 1	High	42558246	7	3	5	3	414	48.9	8.62	2.91335e+06
7284	TUFM	Tu translation elongation factor, mitochondrial	High	34147630	7	3	5	3	455	49.8	7.61	1.78848e+06
10694	CCT8	chaperonin containing TCP1 subunit 8	High	48762932	5	2	4	2	548	59.6	5.6	855906
5160	PDHA1	pyruvate dehydrogenase E1 subunit alpha 1	High	291084742	5	2	4	2	428	47.5	8.54	540945
253635	GPATCH11	G-patch domain containing 11	High	511772977	12	4	7	4	285	33.3	5.86	4.10054e+06
4637	MYL6	myosin light chain 6	High	17986258	14	2	3	2	151	16.9	4.65	2113752
8892	EIF2B2	eukaryotic translation initiation factor 2B subunit beta	High	7657058	7	2	4	2	351	39	6.16	1.82509e+06
6566	SLC16A1	solute carrier family 16 member 1	High	262073007	2	1	2	1	500	53.9	8.66	1.00486e+06
3419	IDH3A	isocitrate dehydrogenase (NAD(+)) 3 catalytic subunit alpha	High	5031777	10	3	4	3	366	39.6	6.92	1.89431e+06
25797	QPCT	glutaminyl-peptide cyclotransferase	High	6912618	7	2	4	2	361	40.9	6.61	1.60505e+06
5962	RDX	radixin	High	386781571	3	2	2	2	604	71	6.71	1.07339e+06
27349	MCAT	malonyl-CoA-acyl carrier protein transacylase	High	51243059	9	3	4	3	390	42.9	8.72	1556963
90353	CTU1	cytosolic thiouridylase subunit 1	High	222537719	9	2	3	2	348	36.4	9.2	537589
196374	KRT78	keratin 78	High	89357932	6	3	5	2	520	56.8	6.02	232798
5646	PRSS3	serine protease 3	High	170296790	4	1	2	1	304	32.5	7.49	8276879
1211	CLTA	clathrin light chain A	High	6005993	8	3	4	3	248	27.1	4.51	2.073e+06
51633	OTUD6B	OTU deubiquitinase 6B	High	157364937	4	1	3	1	323	37.3	6.74	495570
23576	DDAH1	dimethylarginine dimethylaminohydrolase 1	High	6912328	8	2	4	2	285	31.1	5.81	2.43436e+06
1041	CDSN	corneodesmosin	High	67782356	5	2	3	2	529	51.5	8.44	1.48157e+06
5478	PPIA	peptidylprolyl isomerase A	High	10863927	13	3	6	3	165	18	7.81	2.37346e+06
59345	GNB4	G protein subunit beta 4	High	11055998	6	2	3	2	340	37.5	6	2.77052e+06
7171	TPM4	tropomyosin 4	High	4507651	16	4	6	2	248	28.5	4.69	421456
84881	RPUSD4	RNA pseudouridine synthase D4	High	221316663	8	4	8	4	377	42.2	9.88	7.04702e+06
6224	RPS20	ribosomal protein S20	High	226246671	8	1	1	1	142	16	9.32	547652
7373	COL14A1	collagen type XIV alpha 1 chain	High	55743096	2	2	3	2	1796	193.4	5.3	615827
3646	EIF3E	eukaryotic translation initiation factor 3 subunit E	High	4503521	4	2	4	2	445	52.2	6.04	2.17099e+06
7857	SCG2	secretogranin II	High	68160947	4	3	6	3	617	70.9	4.75	4.90303e+06
10550	ARL6IP5	ADP ribosylation factor like GTPase 6 interacting protein 5	High	5453704	11	2	3	2	188	21.6	9.77	612889
7532	YWHAG	tyrosine 3-monooxygenase/tryptophan 5-monooxygenase activation protein gamma	High	21464101	10	3	5	2	247	28.3	4.89	3.65307e+06
24140	FTSJ1	FtsJ RNA 2'-O-methyltransferase 1	High	7110661	4	1	2	1	329	36.1	5.69	674239
3927	LASP1	LIM and SH3 protein 1	High	5453710	15	3	4	3	261	29.7	7.05	654729
6136	RPL12	ribosomal protein L12	High	4506597	15	2	4	2	165	17.8	9.42	2.07208e+06
200205	IBA57	iron-sulfur cluster assembly factor IBA57	High	58197556	4	1	2	1	356	38.1	9.83	429381
6160	RPL31	ribosomal protein L31	High	148746199	13	2	4	2	128	14.6	10.8	1.88341e+06
5902	RANBP1	RAN binding protein 1	High	4506407	10	2	4	2	201	23.3	5.29	862864
6147	RPL23A	ribosomal protein L23a	High	17105394	8	1	1	1	156	17.7	10.45	819327
51333	ZNF771	zinc finger protein 771	High	214831364	9	3	3	3	317	35.7	8.79	1.41152e+06
79023	NUP37	nucleoporin 37	High	34222121	6	2	3	2	326	36.7	5.92	927175
138046	RALYL	RALY RNA binding protein like	High	154240692	4	1	2	1	304	33.9	8.87	1.26105e+06
54205	CYCS	cytochrome c, somatic	High	11128019	10	1	2	1	105	11.7	9.57	746365
57142	RTN4	reticulon 4	High	24431935	1	1	2	1	1192	129.9	4.5	1.08831e+06
130589	GALM	galactose mutarotase	High	20270355	4	1	1	1	342	37.7	6.65	409312
3301	DNAJA1	DnaJ heat shock protein family (Hsp40) member A1	High	4504511	3	1	1	1	397	44.8	7.08	1.374e+06
11130	ZWINT	ZW10 interacting kinetochore protein	High	14602429	8	2	2	2	277	31.3	5.15	350559
26330	GAPDHS	glyceraldehyde-3-phosphate dehydrogenase, spermatogenic	High	7657116	4	2	4	1	408	44.5	8.19	2886890
23450	SF3B3	splicing factor 3b subunit 3	High	54112121	2	2	4	2	1217	135.5	5.26	994373
5901	RAN	RAN, member RAS oncogene family	High	5453555	10	2	3	2	216	24.4	7.49	2.33547e+06
92856	IMP4	IMP U3 small nucleolar ribonucleoprotein 4	High	15529982	5	1	2	1	291	33.7	9.47	292321
10970	CKAP4	cytoskeleton associated protein 4	High	19920317	3	1	1	1	602	66	5.92	151729
11224	RPL35	ribosomal protein L35	High	6005860	15	2	2	2	123	14.5	11.05	1.48659e+06
1509	CTSD	cathepsin D	High	4503143	7	3	5	3	412	44.5	6.54	3.29968e+06
478	ATP1A3	ATPase Na+/K+ transporting subunit alpha 3	High	371940940	3	2	3	2	1026	113	5.38	924286
100534599	ISY1-RAB43	ISY1-RAB43 readthrough	High	325910836	4	1	2	1	331	37.5	5.78	660006
523	ATP6V1A	ATPase H+ transporting V1 subunit A	High	19913424	5	2	3	2	617	68.3	5.52	644354
5230	PGK1	phosphoglycerate kinase 1	High	4505763	6	2	3	2	417	44.6	8.1	1.68854e+06
2512	FTL	ferritin light chain	High	20149498	9	1	1	1	175	20	5.78	643310
6144	RPL21	ribosomal protein L21	High	18104948	9	1	1	1	160	18.6	10.49	573595
2079	ERH	ERH mRNA splicing and mitosis factor	High	4758302	11	1	2	1	104	12.3	5.92	558179
7517	XRCC3	X-ray repair cross complementing 3	High	153946430	6	2	3	2	346	37.8	8.48
10084	PQBP1	polyglutamine binding protein 1	High	74027257	13	2	4	2	265	30.5	6.33	1.40985e+06
7923	HSD17B8	hydroxysteroid 17-beta dehydrogenase 8	High	15277342	10	2	2	2	261	27	6.54	305958
1666	DECR1	2,4-dienoyl-CoA reductase 1	High	4503301	7	2	2	2	335	36	9.28	467845
27440	HDHD5	haloacid dehalogenase like hydrolase domain containing 5	High	14861834	3	1	2	1	423	46.3	8.13	379758
644	BLVRA	biliverdin reductase A	High	359465572	7	2	2	2	296	33.4	6.44	752113
210	ALAD	aminolevulinate dehydratase	High	189083849	8	2	2	2	330	36.3	6.79	393882
6155	RPL27	ribosomal protein L27	High	4506623	15	2	2	2	136	15.8	10.56	477781
83481	EPPK1	epiplakin 1	High	207452735	4	3	3	1	5090	555.3	5.6
9230	RAB11B	RAB11B, member RAS oncogene family	High	190358517	10	2	4	2	218	24.5	5.94	731209
5704	PSMC4	proteasome 26S subunit, ATPase 4	High	5729991	6	2	2	2	418	47.3	5.21	741113
10238	DCAF7	DDB1 and CUL4 associated factor 7	High	108936958	9	2	3	2	342	38.9	5.52	531432
3068	HDGF	heparin binding growth factor	High	4758516	10	2	3	2	240	26.8	4.73	1.16715e+06
6129	RPL7	ribosomal protein L7	High	15431301	4	1	2	1	248	29.2	10.65	2.26923e+06
5757	PTMA	prothymosin alpha	High	151101407	13	1	2	1	111	12.2	3.78	295737
2805	GOT1	glutamic-oxaloacetic transaminase 1	High	4504067	3	1	2	1	413	46.2	7.01	378494
4060	LUM	lumican	High	4505047	8	2	3	2	338	38.4	6.61	650219
5315	PKM	pyruvate kinase M1/2	High	332164775	5	2	3	2	605	65.9	7.87	510955
1022	CDK7	cyclin dependent kinase 7	High	4502743	13	3	4	3	346	39	8.47	411205
9587	MAD2L1BP	MAD2L1 binding protein	High	51243063	4	1	2	1	306	34.7	7.43	323945
103910	MYL12B	myosin light chain 12B	High	222144326	6	1	2	1	172	19.8	4.84	237730
8687	KRT38	keratin 38	High	15431318	2	2	4	1	456	50.4	4.84	1316210
22827	PUF60	poly(U) binding splicing factor 60	High	17978512	3	2	4	2	559	59.8	5.29	1.02053e+06
4627	MYH9	myosin heavy chain 9	High	12667788	2	3	3	3	1960	226.4	5.6	451683
388697	HRNR	hornerin	High	57864582	2	1	1	1	2850	282.2	10.04
4722	NDUFS3	NADH:ubiquinone oxidoreductase core subunit S3	High	4758788	5	1	2	1	264	30.2	7.5	193489
2768	GNA12	G protein subunit alpha 12	High	42476111	3	1	2	1	381	44.3	9.83	1.02028e+06
23760	PITPNB	phosphatidylinositol transfer protein beta	High	6912594	7	2	2	2	271	31.5	6.87	1.26138e+06
285636	RIMOC1	RAB7A interacting MON1-CCZ1 complex subunit 1	High	51896031	3	1	2	1	294	33.6	5.26	838251
7317	UBA1	ubiquitin like modifier activating enzyme 1	High	23510340	3	2	2	2	1058	117.8	5.76	155559
285605	DTWD2	DTW domain containing 2	High	27734779	3	1	2	1	298	33.4	8.68	2437173
116092	DNTTIP1	deoxynucleotidyltransferase terminal interacting protein 1	High	16418441	4	1	2	1	329	37	8.97	293287
2483	FRG1	FSHD region gene 1	High	4758404	5	1	2	1	258	29.2	9.01	679961
123	PLIN2	perilipin 2	High	34577059	3	1	2	1	437	48	6.8	186843
9053	MAP7	microtubule associated protein 7	High	310750350	1	1	2	1	779	87.8	9.77	398899
10095	ARPC1B	actin related protein 2/3 complex subunit 1B	High	5031601	3	1	2	1	372	40.9	8.35	486325
8664	EIF3D	eukaryotic translation initiation factor 3 subunit D	High	4503523	2	1	2	1	548	63.9	6.05	201951
6217	RPS16	ribosomal protein S16	High	4506691	8	1	2	1	146	16.4	10.21	3932666
1266	CNN3	calponin 3	High	4502923	6	2	2	2	329	36.4	6.05
83607	AMMECR1L	AMMECR1 like	High	312433966	9	2	3	2	310	34.5	8.98	777854
760	CA2	carbonic anhydrase 2	High	4557395	13	2	2	2	260	29.2	7.4	521806
51503	CWC15	CWC15 spliceosome associated protein homolog	High	116812573	8	2	3	2	229	26.6	5.71	1.25491e+06
6234	RPS28	ribosomal protein S28	High	4506715	17	1	1	1	69	7.8	10.7	172776
847	CAT	catalase	High	4557014	7	2	3	2	527	59.7	7.39	224824
5538	PPT1	palmitoyl-protein thioesterase 1	High	4506031	5	1	2	1	306	34.2	6.52
7295	TXN	thioredoxin	High	50592994	12	1	2	1	105	11.7	4.92	285190
6157	RPL27A	ribosomal protein L27a	High	4506625	14	2	2	2	148	16.6	11	1.39183e+06
509	ATP5F1C	ATP synthase F1 subunit gamma	High	50345988	8	3	5	3	298	33	9.22	924402
6228	RPS23	ribosomal protein S23	High	4506701	8	1	1	1	143	15.8	10.49	798289
7263	TST	thiosulfate sulfurtransferase	High	395394071	6	1	1	1	297	33.4	7.25	855176
140801	RPL10L	ribosomal protein L10 like	High	18152783	9	2	3	2	214	24.5	10.01	2.49498e+06
10927	SPIN1	spindlin 1	High	112293285	4	1	1	1	262	29.6	6.96	274285
6208	RPS14	ribosomal protein S14	High	68160922	7	1	2	1	151	16.3	10.05	806921
80209	PROSER1	proline and serine rich 1	High	125656155	2	2	3	2	944	95.6	8.88	1.21963e+06
5860	QDPR	quinoid dihydropteridine reductase	High	208973246	4	1	1	1	244	25.8	7.37	327961
1993	ELAVL2	ELAV like RNA binding protein 2	High	115511032	3	1	1	1	359	39.5	9.13
126792	B3GALT6	beta-1,3-galactosyltransferase 6	High	116268097	3	1	2	1	329	37.1	9.66	524055
115098	CCDC124	coiled-coil domain containing 124	High	209969700	6	1	2	1	223	25.8	9.54	233376
2230	FDX1	ferredoxin 1	High	4758352	9	2	3	2	184	19.4	5.83	1.90844e+06
1938	EEF2	eukaryotic translation elongation factor 2	High	4503483	2	2	4	2	858	95.3	6.83	1.49081e+06
1462	VCAN	versican	High	21361116	0	1	2	1	3396	372.6	4.51	662052
4682	NUBP1	NUBP iron-sulfur cluster assembly factor 1, cytosolic	High	118572611	5	2	3	2	320	34.5	5.33	3.51211e+06
7045	TGFBI	transforming growth factor beta induced	High	4507467	4	3	3	3	683	74.6	7.71	3.08417e+06
51106	TFB1M	transcription factor B1, mitochondrial	High	156415992	4	1	2	1	346	39.5	9.26	446236
4691	NCL	nucleolin	High	55956788	2	2	4	2	710	76.6	4.7	1.83149e+06
79922	MRM1	mitochondrial rRNA methyltransferase 1	High	40068479	5	2	3	2	353	38.6	7.94	1.08821e+06
216	ALDH1A1	aldehyde dehydrogenase 1 family member A1	High	21361176	3	1	2	1	501	54.8	6.73	332331
6241	RRM2	ribonucleotide reductase regulatory subunit M2	High	260064013	3	1	1	1	449	51.1	6.57	166511
1984	EIF5A	eukaryotic translation initiation factor 5A	High	219555707	7	1	2	1	184	20.2	7.01	506867
79980	DSN1	DSN1 component of MIS12 kinetochore complex	High	223972618	6	2	2	2	356	40	7.05	428367
8504	PEX3	peroxisomal biogenesis factor 3	High	4505727	3	1	2	1	373	42.1	8.15	476454
51441	YTHDF2	YTH N6-methyladenosine RNA binding protein F2	High	290542345	2	1	1	1	579	62.3	8.79	303885
56898	BDH2	3-hydroxybutyrate dehydrogenase 2	High	66933014	5	1	1	1	245	26.7	7.65
5304	PIP	prolactin induced protein	High	4505821	8	1	2	1	146	16.6	8.05	447393
642	BLMH	bleomycin hydrolase	High	4557367	2	1	1	1	455	52.5	6.27	664173
2747	GLUD2	glutamate dehydrogenase 2	High	31377775	3	2	3	2	558	61.4	8.46	772477
6158	RPL28	ribosomal protein L28	High	209915584	6	1	3	1	169	19.1	10.83	724548
5717	PSMD11	proteasome 26S subunit, non-ATPase 11	High	394953908	2	1	3	1	422	47.4	6.48	596636
5701	PSMC2	proteasome 26S subunit, ATPase 2	High	4506209	3	1	2	1	433	48.6	5.95	519037
1471	CST3	cystatin C	High	4503107	8	1	2	1	146	15.8	8.75	331384
339230	CCDC137	coiled-coil domain containing 137	High	40548332	6	1	2	1	289	33.2	10.93	209389
23171	GPD1L	glycerol-3-phosphate dehydrogenase 1 like	High	24307999	3	1	1	1	351	38.4	7.02	447065
9555	MACROH2A1	macroH2A.1 histone	High	93141018	5	2	4	2	372	39.6	9.79	1.15165e+06
5687	PSMA6	proteasome 20S subunit alpha 6	High	23110944	4	1	2	1	246	27.4	6.76	646090
23521	RPL13A	ribosomal protein L13a	High	6912634	12	3	4	3	203	23.6	10.93	1.22932e+06
6222	RPS18	ribosomal protein S18	High	11968182	11	2	2	2	152	17.7	10.99	269399
25983	NGDN	neuroguidin	High	111038128	6	1	1	1	315	35.9	9.57
7203	CCT3	chaperonin containing TCP1 subunit 3	High	63162572	4	2	2	2	545	60.5	6.49	124193
51566	ARMCX3	armadillo repeat containing X-linked 3	High	29540566	6	2	2	2	379	42.5	8.37	781229
3608	ILF2	interleukin enhancer binding factor 2	High	24234747	3	1	2	1	390	43	5.26	380622
38	ACAT1	acetyl-CoA acetyltransferase 1	High	4557237	4	1	2	1	427	45.2	8.85
144097	SPINDOC	spindlin interactor and repressor of chromatin binding	High	39930523	5	1	2	1	381	41	5.01	566246
9559	VPS26A	VPS26 retromer complex component A	High	17978519	4	1	2	1	327	38.1	6.57	509432
427	ASAH1	N-acylsphingosine amidohydrolase 1	High	189011546	4	2	3	2	411	46.5	7.85	304152
2316	FLNA	filamin A	High	160420317	0	1	1	1	2647	280.6	6.06	231195
8471	IRS4	insulin receptor substrate 4	High	4504733	1	1	2	1	1257	133.7	8.44	375420
821	CANX	calnexin	High	66933005	2	1	1	1	592	67.5	4.6
4069	LYZ	lysozyme	High	4557894	8	1	1	1	148	16.5	9.16
2197	FAU	FAU ubiquitin like and ribosomal protein S30 fusion	High	4503659	8	1	2	1	133	14.4	10.17	671739
199870	FAM76A	family with sequence similarity 76 member A	High	219881536	7	2	3	2	341	38.4	9.1	432837
80305	TRABD	TraB domain containing	High	33342278	3	1	2	1	376	42.3	8	361818
462	SERPINC1	serpin family C member 1	High	4502261	2	1	2	1	464	52.6	6.71	652315
230	ALDOC	aldolase, fructose-bisphosphate C	High	4885063	8	2	2	1	364	39.4	6.87	996454
6142	RPL18A	ribosomal protein L18a	High	11415026	6	1	2	1	176	20.7	10.71	1.02709e+06
7345	UCHL1	ubiquitin C-terminal hydrolase L1	High	21361091	4	1	2	1	223	24.8	5.48	333156
4811	NID1	nidogen 1	High	115298674	1	1	1	1	1247	136.3	5.29	648221
8836	GGH	gamma-glutamyl hydrolase	High	4503987	4	1	1	1	318	35.9	7.11	258285
10455	ECI2	enoyl-CoA delta isomerase 2	High	260274832	3	1	1	1	394	43.6	9	603211
6638	SNRPN	small nuclear ribonucleoprotein polypeptide N	High	13027650	6	2	3	2	240	24.6	11.19	1.19124e+06
5576	PRKAR2A	protein kinase cAMP-dependent type II regulatory subunit alpha	High	4758958	3	1	3	1	404	45.5	5.07	580196
10575	CCT4	chaperonin containing TCP1 subunit 4	High	38455427	3	1	2	1	539	57.9	7.83
84896	ATAD1	ATPase family AAA domain containing 1	High	31377644	3	1	2	1	361	40.7	6.9	276159
8487	GEMIN2	gem nuclear organelle associated protein 2	High	4506961	7	2	2	2	280	31.6	5.58	1.86016e+06
25796	PGLS	6-phosphogluconolactonase	High	6912586	9	2	2	2	258	27.5	6.05	697551
79073	TMEM109	transmembrane protein 109	High	13129092	5	1	1	1	243	26.2	10.48	218010
2631	NIPSNAP2	nipsnap homolog 2	High	4503937	5	2	3	2	286	33.7	9.36	1.1239e+06
10591	DNPH1	2'-deoxynucleoside 5'-phosphate N-hydrolase 1	High	5454002	10	1	1	1	174	19.1	5.05
563	AZGP1	alpha-2-glycoprotein 1, zinc-binding	High	4502337	4	1	2	1	298	34.2	6.05
3295	HSD17B4	hydroxysteroid 17-beta dehydrogenase 4	High	313482810	2	1	2	1	761	83	8.76	476679
6723	SRM	spermidine synthase	High	63253298	8	2	2	2	302	33.8	5.49	659224
6230	RPS25	ribosomal protein S25	High	4506707	8	1	2	1	125	13.7	10.11	987305
6767	ST13	ST13 Hsp70 interacting protein	High	19923193	4	1	2	1	369	41.3	5.27	314916
10625	IVNS1ABP	influenza virus NS1A binding protein	High	24475847	2	1	2	1	642	71.7	5.53	824014
51184	GPN3	GPN-loop GTPase 3	High	283046688	4	1	1	1	294	33.9	4.6	255910
5447	POR	cytochrome p450 oxidoreductase	High	127139033	2	1	1	1	680	77	5.58	91818.3
3417	IDH1	isocitrate dehydrogenase (NADP(+)) 1	High	28178825	3	1	1	1	414	46.6	7.01	469038
10714	POLD3	DNA polymerase delta 3, accessory subunit	High	38492356	3	1	1	1	466	51.4	9.35
143471	PSMA8	proteasome 20S subunit alpha 8	High	68303561	4	1	2	1	256	28.5	8.98	487738
3028	HSD17B10	hydroxysteroid 17-beta dehydrogenase 10	High	4758504	8	2	3	2	261	26.9	7.78	1.02406e+06
51181	DCXR	dicarbonyl and L-xylulose reductase	High	7705925	5	1	2	1	244	25.9	8.1	1.08027e+06
6154	RPL26	ribosomal protein L26	High	4506621	6	1	1	1	145	17.2	10.55	1.85956e+06
2938	GSTA1	glutathione S-transferase alpha 1	High	22091454	7	2	4	2	222	25.6	8.88	1.99721e+06
133686	NADK2	NAD kinase 2, mitochondrial	High	146134341	6	2	3	2	442	49.4	8.18	124519
5682	PSMA1	proteasome 20S subunit alpha 1	High	23110935	4	1	2	1	269	30.2	6.99	1.07386e+06
9446	GSTO1	glutathione S-transferase omega 1	High	4758484	10	2	3	2	241	27.5	6.6	553695
5686	PSMA5	proteasome 20S subunit alpha 5	High	23110942	8	1	1	1	241	26.4	4.79	392170
84236	RHBDD1	rhomboid domain containing 1	High	263190666	3	1	2	1	315	35.8	8.24	1.63071e+06
1278	COL1A2	collagen type I alpha 2 chain	High	48762934	2	2	2	2	1366	129.2	8.95	1.63424e+06
6389	SDHA	succinate dehydrogenase complex flavoprotein subunit A	High	156416003	2	1	2	1	664	72.6	7.39
9584	RBM39	RNA binding motif protein 39	High	35493811	3	1	2	1	530	59.3	10.1	233004
808	CALM3	calmodulin 3	High	58218968	9	1	1	1	149	16.8	4.22	503609
116843	SLC18B1	solute carrier family 18 member B1	High	16445357	2	1	1	1	456	48.8	5.22	138497
2260	FGFR1	fibroblast growth factor receptor 1	High	291327497	1	1	2	1	853	95.3	6.34	4268133
84292	WDR83	WD repeat domain 83	High	153791298	4	1	1	1	315	34.3	5.58	549525
377	ARF3	ADP ribosylation factor 3	High	4502203	12	2	2	2	181	20.6	7.43
1475	CSTA	cystatin A	High	4885165	12	1	1	1	98	11	5.5	548178
8897	MTMR3	myotubularin related protein 3	High	10835109	1	1	1	1	1198	133.5	5.8
6279	S100A8	S100 calcium binding protein A8	High	21614544	12	1	2	1	93	10.8	7.03	832733
6143	RPL19	ribosomal protein L19	High	4506609	5	1	2	1	196	23.5	11.47	731372
29777	ABT1	activator of basal transcription 1	High	7019319	4	1	1	1	272	31.1	9.88	233928
56160	NSMCE3	NSE3 homolog, SMC5-SMC6 complex component	High	20162572	3	1	2	1	304	34.3	9.28	900710
80781	COL18A1	collagen type XVIII alpha 1 chain	High	110611235	1	1	1	1	1516	153.7	5.68	184263
27101	CACYBP	calcyclin binding protein	High	7656952	3	1	2	1	228	26.2	8.25	623002
1522	CTSZ	cathepsin Z	High	22538442	4	1	1	1	303	33.8	7.11	312101
7791	ZYX	zyxin	High	58530845	2	1	1	1	572	61.2	6.67	526614
9114	ATP6V0D1	ATPase H+ transporting V0 subunit d1	High	19913432	6	2	3	2	351	40.3	5	1.23489e+06
6950	TCP1	t-complex 1	High	57863257	3	2	2	2	556	60.3	6.11	132608
79823	CAMKMT	calmodulin-lysine N-methyltransferase	High	13376109	4	1	2	1	323	36.1	6.83	329547
55197	RPRD1A	regulation of nuclear pre-mRNA domain containing 1A	High	21361709	3	1	2	1	312	35.7	7.55	287888
54953	ODR4	odr-4 GPCR localization factor homolog	High	57527756	3	1	2	1	454	51.1	5.92	1.12161e+06
144455	E2F7	E2F transcription factor 7	High	145580626	1	1	2	1	911	99.8	8.16	533019
84267	QNG1	Q-nucleotide N-glycosylase 1	High	110815802	3	1	1	1	341	39	5.88
7265	TTC1	tetratricopeptide repeat domain 1	High	4507711	3	1	2	1	292	33.5	4.84	356419
8570	KHSRP	KH-type splicing regulatory protein	High	154355000	2	1	1	1	711	73.1	7.3	261407
100423062	IGLL5	immunoglobulin lambda like polypeptide 5	High	295986608	7	1	1	1	214	23	8.84	496169
5814	PURB	purine rich element binding protein B	High	15147219	3	1	2	1	312	33.2	5.43	696909
63979	FIGNL1	fidgetin like 1	High	112789543	2	1	2	1	674	74	7.85	347358
23640	HSPBP1	HSPA (Hsp70) binding protein 1	High	194294548	6	2	2	2	359	39.3	5.21	981443
1823	DSC1	desmocollin 1	High	13435361	1	1	2	1	894	99.9	5.43	1.02688e+06
9131	AIFM1	apoptosis inducing factor mitochondria associated 1	High	4757732	2	1	2	1	613	66.9	8.95	122902
6210	RPS15A	ribosomal protein S15a	High	71772415	7	1	1	1	130	14.8	10.13	229468
8566	PDXK	pyridoxal kinase	High	4505701	3	1	2	1	312	35.1	6.13	826399
6737	TRIM21	tripartite motif containing 21	High	15208660	2	1	2	1	475	54.1	6.38	769874
3421	IDH3G	isocitrate dehydrogenase (NAD(+)) 3 non-catalytic subunit gamma	High	4758582	4	2	3	2	393	42.8	8.5	1.2132e+06
11332	ACOT7	acyl-CoA thioesterase 7	High	32528282	3	1	1	1	380	41.8	8.54	175346
143684	FAM76B	family with sequence similarity 76 member B	High	134288896	3	1	2	1	339	38.7	9.25	435814
79734	KCTD17	potassium channel tetramerization domain containing 17	High	169234778	4	1	1	1	297	33.3	4.89
29080	CCDC59	coiled-coil domain containing 59	High	156142178	7	2	2	2	241	28.7	9.88	1.54863e+06
10226	PLIN3	perilipin 3	High	255958282	4	1	1	1	434	47	5.44
51335	NGRN	neugrin, neurite outgrowth associated	High	75677385	5	1	1	1	291	32.4	9.1
27020	NPTN	neuroplastin	High	6912646	3	1	2	1	398	44.4	7.99	561569
9050	PSTPIP2	proline-serine-threonine phosphatase interacting protein 2	High	165905601	3	1	2	1	334	38.8	8.48	457949
7448	VTN	vitronectin	High	88853069	3	1	1	1	478	54.3	5.8	667449
5589	PRKCSH	protein kinase C substrate 80K-H	High	48255889	2	1	1	1	528	59.4	4.41	598665
5947	RBP1	retinol binding protein 1	High	195976807	5	1	2	1	197	22.3	6.13	272268
3163	HMOX2	heme oxygenase 2	High	187761311	6	1	2	1	316	36	5.41	125734
3283	HSD3B1	hydroxy-delta-5-steroid dehydrogenase, 3 beta- and steroid delta-isomerase 1	High	4504507	3	1	1	1	373	42.2	8.7	536043
2937	GSS	glutathione synthetase	High	4504169	2	1	2	1	474	52.4	5.92	408701
10980	COPS6	COP9 signalosome subunit 6	High	34147637	2	1	2	1	327	36.1	5.73	764641
3615	IMPDH2	inosine monophosphate dehydrogenase 2	High	66933016	3	1	1	1	514	55.8	6.9	1.98397e+06
84070	FAM186B	family with sequence similarity 186 member B	High	14149789	1	1	2	1	893	103.7	9.01	878184
55182	RNF220	ring finger protein 220	High	46397375	2	1	1	1	566	62.7	6.04	487487
3032	HADHB	hydroxyacyl-CoA dehydrogenase trifunctional multienzyme complex subunit beta	High	4504327	2	1	2	1	474	51.3	9.41
7416	VDAC1	voltage dependent anion channel 1	High	4507879	4	1	1	1	283	30.8	8.54	254218
5831	PYCR1	pyrroline-5-carboxylate reductase 1	High	24797097	3	1	1	1	319	33.3	7.61
6207	RPS13	ribosomal protein S13	High	4506685	7	1	2	1	151	17.2	10.54	1.07896e+06
548645	DNAJC25	DnaJ heat shock protein family (Hsp40) member C25	High	118498347	3	1	1	1	360	42.4	9.13	339008
526	ATP6V1B2	ATPase H+ transporting V1 subunit B2	High	19913428	2	1	1	1	511	56.5	5.81
55082	ARGLU1	arginine and glutamate rich 1	High	134152708	5	2	3	2	273	33.2	10.35	3.02397e+06
7148	TNXB	tenascin XB	High	188528648	0	1	1	1	4242	457.9	5.17	302074
2923	PDIA3	protein disulfide isomerase family A member 3	High	21361657	2	1	2	1	505	56.7	6.35	378120
55014	STX17	syntaxin 17	High	157388937	3	1	2	1	302	33.4	6.57	2.52214e+06
2720	GLB1	galactosidase beta 1	High	119372308	2	1	2	1	677	76	6.57
4841	NONO	non-POU domain containing octamer binding	High	224028246	6	2	3	1	471	54.2	8.95
376267	RAB15	RAB15, member RAS oncogene family	High	38371739	5	1	1	1	208	23.5	9.95	404455
1634	DCN	decorin	High	19743846	3	1	2	1	359	39.7	8.54	604363
3191	HNRNPL	heterogeneous nuclear ribonucleoprotein L	High	52632383	2	1	2	1	589	64.1	8.22
283871	PGP	phosphoglycolate phosphatase	High	108796653	4	1	1	1	321	34	6.14
6223	RPS19	ribosomal protein S19	High	4506695	7	1	1	1	145	16.1	10.32	839898
4513	COX2	cytochrome c oxidase subunit II	High	251831110	4	1	2	1	227	25.5	4.82	2.18844e+06
9380	GRHPR	glyoxylate and hydroxypyruvate reductase	High	6912396	2	1	2	1	328	35.6	7.39	1.06775e+06
51406	NOL7	nucleolar protein 7	High	13569843	3	1	2	1	257	29.4	9.67
5216	PFN1	profilin 1	High	4826898	9	1	1	1	140	15	8.27	353973
1876	E2F6	E2F transcription factor 6	High	109637795	6	2	3	2	281	31.8	5.5	437409
7919	DDX39B	DExD-box helicase 39B	High	18375623	2	1	1	1	428	49	5.67	235138
23587	ELP5	elongator acetyltransferase complex subunit 5	High	44662830	4	1	2	1	316	34.8	4.97	201418
11021	RAB35	RAB35, member RAS oncogene family	High	5803135	5	1	1	1	201	23	8.29	647268
7384	UQCRC1	ubiquinol-cytochrome c reductase core protein 1	High	46593007	2	1	1	1	480	52.6	6.37
6455	SH3GL1	SH3 domain containing GRB2 like 1, endophilin A2	High	4506929	3	1	1	1	368	41.5	5.43	291708
83693	HSDL1	hydroxysteroid dehydrogenase like 1	High	226371731	3	1	2	1	330	37	8.72
83732	RIOK1	RIO kinase 1	High	23510356	2	1	1	1	568	65.5	6.19	218329
1476	CSTB	cystatin B	High	4503117	12	1	2	1	98	11.1	7.56	231977
1654	DDX3X	DEAD-box helicase 3 X-linked	High	87196351	2	1	1	1	662	73.2	7.18	477433
79752	ZFAND1	zinc finger AN1-type containing 1	High	282847406	4	1	1	1	268	30.8	7.39	571596
9967	THRAP3	thyroid hormone receptor associated protein 3	High	167234419	1	1	1	1	955	108.6	10.15	294801
7511	XPNPEP1	X-prolyl aminopeptidase 1	High	264681563	2	1	2	1	666	74.8	5.88
84823	LMNB2	lamin B2	High	388240801	2	1	1	1	620	69.9	5.59	252503
6568	SLC17A1	solute carrier family 17 member 1	High	154800443	3	1	2	1	467	51.1	8.56	182523
653519	GPR89A	G protein-coupled receptor 89A	High	148228819	3	1	1	1	455	52.9	9.28
10960	LMAN2	lectin, mannose binding 2	High	5803023	4	1	1	1	356	40.2	6.95	946170
23012	STK38L	serine/threonine kinase 38 like	High	24307971	2	1	2	1	464	54	6.81	301173
100129271	KPLCE	KPRP N-terminal and LCE C-terminal like protein	High	67003568	3	1	2	1	250	26.2	7.97	557599
5685	PSMA4	proteasome 20S subunit alpha 4	High	156713442	3	1	1	1	261	29.5	7.72	602861
1676	DFFA	DNA fragmentation factor subunit alpha	High	4758148	5	1	1	1	331	36.5	4.79	439529
204	AK2	adenylate kinase 2	High	4502013	7	1	1	1	239	26.5	7.81	373630
23122	CLASP2	cytoplasmic linker associated protein 2	High	333440449	1	2	3	2	1515	165.8	8.31	1.62402e+06
10007	GNPDA1	glucosamine-6-phosphate deaminase 1	High	13027378	3	1	1	1	289	32.6	6.92	357825
3123	HLA-DRB1	major histocompatibility complex, class II, DR beta 1	High	155030211	3	1	2	1	266	29.9	7.74	647430
347	APOD	apolipoprotein D	High	4502163	7	1	2	1	189	21.3	5.15	250565
100526842	RPL17-C18orf32	RPL17-C18orf32 readthrough	High	313569822	7	1	1	1	228	26.4	10.1
5005	ORM2	orosomucoid 2	High	4505529	5	1	2	1	201	23.6	5.11	499486
6170	RPL39	ribosomal protein L39	High	4506647	20	1	1	1	51	6.4	12.56
1511	CTSG	cathepsin G	High	4503149	4	1	1	1	255	28.8	11.19
84319	CMSS1	cms1 ribosomal small subunit homolog	High	269847744	4	1	1	1	279	31.9	9.19	289851
545	ATR	ATR serine/threonine kinase	High	157266317	0	1	1	1	2644	301.2	7.43	6.54839e+06
3263	HPX	hemopexin	High	11321561	2	1	1	1	462	51.6	7.02	593992
79810	PTCD2	pentatricopeptide repeat domain 2	High	98986331	2	1	1	1	388	43.9	9.23	408514
8662	EIF3B	eukaryotic translation initiation factor 3 subunit B	High	83367072	2	1	2	1	814	92.4	5
57186	RALGAPA2	Ral GTPase activating protein catalytic subunit alpha 2	High	118600961	1	1	1	1	1873	210.6	6.07	2411909
54584	GNB1L	G protein subunit beta 1 like	High	17402902	2	1	2	1	327	35.6	7.97	626677
375337	TOPAZ1	testis and ovary specific TOPAZ 1	High	222537754	1	1	2	1	1692	190.8	7.87	750387
23673	STX12	syntaxin 12	High	28933465	4	1	2	1	276	31.6	5.59	631835
5144	PDE4D	phosphodiesterase 4D	High	308387374	1	1	3	1	745	84.4	5.17	1.66342e+06
10454	TAB1	TGF-beta activated kinase 1 (MAP3K7) binding protein 1	High	5174703	3	1	1	1	504	54.6	5.52
1072	CFL1	cofilin 1	High	5031635	8	1	1	1	166	18.5	8.09	296693
375298	CERKL	ceramide kinase like	High	71896723	3	1	2	1	558	62.6	8.27	283260
1454	CSNK1E	casein kinase 1 epsilon	High	23199991	3	1	2	1	416	47.3	9.66	234509
91	ACVR1B	activin A receptor type 1B	High	298231236	2	1	1	1	546	61.4	7.81	359721
9124	PDLIM1	PDZ and LIM domain 1	High	13994151	5	1	1	1	329	36	7.02	360837
9520	NPEPPS	aminopeptidase puromycin sensitive	High	158937236	1	1	1	1	919	103.2	5.72
83592	AKR1E2	aldo-keto reductase family 1 member E2	Medium	93277124	3	1	2	1	320	36.6	7.49	643737
3609	ILF3	interleukin enhancer binding factor 3	Medium	212549553	1	1	2	1	898	95.7	8.81	245556
5931	RBBP7	RB binding protein 7, chromatin remodeling factor	Medium	311078508	2	1	1	1	469	52.3	5.27	424735
50833	TAS2R16	taste 2 receptor member 16	Medium	8394395	5	1	1	1	291	34	9.36	523197
9127	P2RX6	purinergic receptor P2X 6	Medium	157419148	2	1	1	1	441	48.8	7.58	4927733
6451	SH3BGRL	SH3 domain binding glutamate rich protein like	Medium	4506925	9	1	2	1	114	12.8	5.25
29880	ALG5	ALG5 dolichyl-phosphate beta-glucosyltransferase	Medium	7019323	4	1	1	1	324	36.9	9.28
3251	HPRT1	hypoxanthine phosphoribosyltransferase 1	Medium	4504483	6	1	2	1	218	24.6	6.68
23256	SCFD1	sec1 family domain containing 1	Medium	33469966	3	1	1	1	642	72.3	6.27
5725	PTBP1	polypyrimidine tract binding protein 1	Medium	4506243	1	1	1	1	557	59.6	9.16	494544
85445	CNTNAP4	contactin associated protein family member 4	Medium	116284404	1	1	1	1	1308	145.2	6.68	116889160
147710	IGSF23	immunoglobulin superfamily member 23	Medium	328550536	5	1	1	1	192	20.6	6.58
6318	SERPINB4	serpin family B member 4	Medium	28076869	2	1	2	1	390	44.8	6.21	612329
9783	RIMS3	regulating synaptic membrane exocytosis 3	Medium	48476344	3	1	1	1	308	32.8	9.29	1.5956e+06
9349	RPL23	ribosomal protein L23	Medium	4506605	6	1	2	1	140	14.9	10.51	829301
6521	SLC4A1	solute carrier family 4 member 1 (Diego blood group)	Medium	4507021	1	1	1	1	911	101.7	5.19	105322
10987	COPS5	COP9 signalosome subunit 5	Medium	38027923	2	1	2	1	334	37.6	6.54	548083
10129	FRY	FRY microtubule binding protein	Medium	117606355	0	1	1	1	3013	338.7	5.99
54885	TBC1D8B	TBC1 domain family member 8B	Medium	38570101	1	1	2	1	1120	128.6	5.95	1.97736e+06
1000	CDH2	cadherin 2	Medium	14589889	1	1	1	1	906	99.7	4.81
6050	RNH1	ribonuclease/angiogenin inhibitor 1	Medium	42822874	2	1	1	1	461	49.9	4.82	419489
6709	SPTAN1	spectrin alpha, non-erythrocytic 1	Medium	194595509	0	1	1	1	2477	284.9	5.35
1155	TBCB	tubulin folding cofactor B	Medium	50428925	5	1	1	1	244	27.3	5.15	164467
6161	RPL32	ribosomal protein L32	Medium	55743130	7	1	2	1	135	15.9	11.33	1.34907e+06
6122	RPL3	ribosomal protein L3	Medium	4506649	2	1	2	1	403	46.1	10.18	1.56949e+06
57175	CORO1B	coronin 1B	Medium	65787364	2	1	1	1	489	54.2	5.88	65917.4
6249	CLIP1	CAP-Gly domain containing linker protein 1	Medium	351542242	1	1	2	1	1438	162.1	5.36	502573
3916	LAMP1	lysosomal associated membrane protein 1	Medium	112380628	2	1	1	1	417	44.9	8.75	860005
154043	CNKSR3	CNKSR family member 3	Medium	74316006	2	1	1	1	555	61.9	8.73	500467
84836	ABHD14B	abhydrolase domain containing 14B	Medium	226443152	7	1	1	1	210	22.3	6.4
6231	RPS26	ribosomal protein S26	Medium	15011936	8	1	1	1	115	13	11	601246
5908	RAP1B	RAP1B, member of RAS oncogene family	Medium	58219792	6	1	2	1	184	20.8	5.78	338412
23345	SYNE1	spectrin repeat containing nuclear envelope protein 1	Medium	330688408	0	1	1	1	8797	1010.5	5.53
8477	GPR65	G protein-coupled receptor 65	Medium	33695104	5	1	1	1	337	39.3	7.85	281290
10857	PGRMC1	progesterone receptor membrane component 1	Medium	5729875	4	1	1	1	195	21.7	4.7	740764
92483	LDHAL6B	lactate dehydrogenase A like 6B	Medium	15082234	6	2	4	1	381	41.9	8.65
84886	C1orf198	chromosome 1 open reading frame 198	Medium	14249478	4	1	1	1	327	36.3	5.72	447149
5638	PRRG1	proline rich and Gla domain 1	Medium	291045208	10	1	2	1	82	9.5	5.48	949121
2821	GPI	glucose-6-phosphate isomerase	Medium	296080693	2	1	1	1	569	64.3	8.91	279293
113655	MFSD3	major facilitator superfamily domain containing 3	Medium	19923957	2	1	1	1	412	42.7	9.17	577112
158326	FREM1	FRAS1 related extracellular matrix 1	Medium	122056683	0	1	2	1	2179	244	5.9	922291
5738	PTGFRN	prostaglandin F2 receptor inhibitor	Medium	41152506	1	1	2	1	879	98.5	6.61	383455
23293	SMG6	SMG6 nonsense mediated mRNA decay factor	Medium	115511020	0	1	2	1	1419	160.4	7.05	319976
348	APOE	apolipoprotein E	Medium	4557325	3	1	1	1	317	36.1	5.73	596606
63929	XPNPEP3	X-prolyl aminopeptidase 3	Medium	11559925	1	1	2	1	507	57	6.83	729052
5530	PPP3CA	protein phosphatase 3 catalytic subunit alpha	Medium	6715568	2	1	1	1	521	58.7	5.86
4969	OGN	osteoglycin	Medium	14916498	2	1	1	1	298	33.9	5.63	411531
84061	MAGT1	magnesium transporter 1	Medium	215983058	2	1	1	1	367	41.5	9.94	260395
284427	SLC25A41	solute carrier family 25 member 41	Medium	149274607	6	1	1	1	370	40.8	9.22
4129	MAOB	monoamine oxidase B	Medium	38202207	3	1	1	1	520	58.7	7.5
6649	SOD3	superoxide dismutase 3	Medium	118582275	3	1	2	1	240	25.8	6.61	433889
57835	SLC4A5	solute carrier family 4 member 5	Medium	125987596	1	1	2	1	1137	126.2	7.91	559900
25804	LSM4	LSM4 homolog, U6 small nuclear RNA and mRNA degradation associated	Medium	6912486	5	1	1	1	139	15.3	9.99	558850
9406	ZRANB2	zinc finger RANBP2-type containing 2	Medium	42741684	3	1	2	1	330	37.4	10.01	1051851
100526740	ATP5MF-PTCD1	ATP5MF-PTCD1 readthrough	Medium	311893396	1	1	1	1	749	84.1	8.72
10541	ANP32B	acidic nuclear phosphoprotein 32 family member B	Medium	5454088	3	1	1	1	251	28.8	4.06	796447
140679	SLC32A1	solute carrier family 32 member 1	Medium	17999520	1	1	1	1	525	57.4	6.64	945466
79171	RBM42	RNA binding motif protein 42	Medium	21359951	1	1	2	1	480	50.4	9.63	819362
57648	KIAA1522	KIAA1522	Medium	112734870	1	1	1	1	1094	113	10.02
9057	SLC7A6	solute carrier family 7 member 6	Medium	115648063	1	1	2	1	515	56.8	5.88	538267
11315	PARK7	Parkinsonism associated deglycase	Medium	183227678	4	1	2	1	189	19.9	6.79	1.23132e+06
63826	SRR	serine racemase	Medium	11345492	6	1	1	1	340	36.5	6.54
224	ALDH3A2	aldehyde dehydrogenase 3 family member A2	Medium	73466520	1	1	2	1	508	57.6	8.92	1.44571e+06
79571	GCC1	GRIP and coiled-coil domain containing 1	Medium	22208850	1	1	2	1	775	87.8	5.45
51116	MRPS2	mitochondrial ribosomal protein S2	Medium	7705805	3	1	2	1	296	33.2	9.26	355290
4580	MTX1	metaxin 1	Medium	38569475	3	1	1	1	466	51.4	9.79
126393	HSPB6	heat shock protein family B (small) member 6	Medium	21389433	8	1	1	1	160	17.1	6.4
5269	SERPINB6	serpin family B member 6	Medium	425876768	3	1	1	1	395	44.8	5.68
26986	PABPC1	poly(A) binding protein cytoplasmic 1	Medium	46367787	2	1	1	1	636	70.6	9.5	132230
10452	TOMM40	translocase of outer mitochondrial membrane 40	Medium	193083122	3	1	1	1	361	37.9	7.25
84976	DISP1	dispatched RND transporter family member 1	Medium	25952134	1	1	1	1	1524	170.8	6.89	3973076
10227	MFSD10	major facilitator superfamily domain containing 10	Medium	225703104	2	1	1	1	455	48.3	9.6
1407	CRY1	cryptochrome circadian regulator 1	Medium	4758072	4	1	1	1	586	66.4	8	226186
63899	NSUN3	NOP2/Sun RNA methyltransferase 3	Medium	11545785	3	1	1	1	340	38.2	8.87	281978
57414	RHBDD2	rhomboid domain containing 2	Medium	94818790	4	1	1	1	364	39.2	9.32
142940	TRUB1	TruB pseudouridine synthase family member 1	Medium	21040257	3	1	1	1	349	37.2	8.25	162983
6625	SNRNP70	small nuclear ribonucleoprotein U1 subunit 70	Medium	29568103	3	1	2	1	437	51.5	9.94	306773
1743	DLST	dihydrolipoamide S-succinyltransferase	Medium	19923748	2	1	3	1	453	48.7	8.95	595655
255220	TXNDC8	thioredoxin domain containing 8	Medium	51510891	8	1	1	1	115	13.1	9.25	418893
5244	ABCB4	ATP binding cassette subfamily B member 4	Medium	9961250	1	1	1	1	1286	141.4	8.48	949067
5591	PRKDC	protein kinase, DNA-activated, catalytic subunit	Medium	13654237	0	1	1	1	4128	468.8	7.12
79056	PRRG4	proline rich and Gla domain 4	Medium	13129074	7	1	2	1	226	25.4	7.47
325	APCS	amyloid P component, serum	Medium	4502133	3	1	2	1	223	25.4	6.54	361389
6339	SCNN1D	sodium channel epithelial 1 subunit delta	Medium	315259090	1	1	2	1	802	87.8	8.48	407799
55737	VPS35	VPS35 retromer complex component	Medium	17999541	1	1	1	1	796	91.6	5.49	313611
10294	DNAJA2	DnaJ heat shock protein family (Hsp40) member A2	Medium	5031741	2	1	1	1	412	45.7	6.48	917872
6634	SNRPD3	small nuclear ribonucleoprotein D3 polypeptide	Medium	4759160	8	1	1	1	126	13.9	10.32
2547	XRCC6	X-ray repair cross complementing 6	Medium	4503841	2	1	1	1	609	69.8	6.64	111669
32	ACACB	acetyl-CoA carboxylase beta	Medium	134142062	1	1	2	1	2458	276.4	6.49	712031
149233	IL23R	interleukin 23 receptor	Medium	24430212	1	1	1	1	629	71.7	5.49
147007	TMEM199	transmembrane protein 199	Medium	22748979	6	1	2	1	208	23.1	9.01	1.46519e+06
6206	RPS12	ribosomal protein S12	Medium	14277700	8	1	1	1	132	14.5	7.21	557248
85301	COL27A1	collagen type XXVII alpha 1 chain	Medium	32140760	0	1	1	1	1860	186.8	9.82	4070012
7475	WNT6	Wnt family member 6	Low	16507239	2	1	1	1	365	39.7	8.79	480129
2764	GMFB	glia maturation factor beta	Low	4758442	13	1	1	1	142	16.7	5.29	1.23533e+06
84705	GTPBP3	GTP binding protein 3, mitochondrial	Low	193082988	2	1	1	1	524	55.5	6.83	205311
645104	CLRN2	clarin 2	Low	150010645	3	1	1	1	232	25.4	6.99	492485
54596	L1TD1	LINE1 type transposase domain containing 1	Low	258679511	1	1	1	1	865	98.8	4.93
30968	STOML2	stomatin like 2	Low	7305503	4	1	1	1	356	38.5	7.39
1830	DSG3	desmoglein 3	Low	119964718	1	1	1	1	999	107.5	5	554382
22936	ELL2	elongation factor for RNA polymerase II 2	Low	155722987	1	1	1	1	640	72.3	9	440382
1429	CRYZ	crystallin zeta	Low	194239674	3	1	1	1	329	35.2	8.44
26762	HAVCR1	hepatitis A virus cellular receptor 1	Low	290560750	2	1	1	1	364	39.2	6.92	288933
79053	ALG8	ALG8 alpha-1,3-glucosyltransferase	Low	56121818	2	1	2	1	526	60	9.14	637704
222537	HS3ST5	heparan sulfate-glucosamine 3-sulfotransferase 5	Low	45267824	3	1	2	1	346	40.4	9.79	910471
23761	PISD	phosphatidylserine decarboxylase	Low	13489112	2	1	1	1	375	43	9.7	442414
5645	PRSS2	serine protease 2	Low	410170220	7	1	1	1	259	28	7.08	885673
55749	CCAR1	cell division cycle and apoptosis regulator 1	Low	46852388	1	1	2	1	1150	132.7	5.76	327946
335	APOA1	apolipoprotein A1	Low	4557321	5	1	1	1	267	30.8	5.76
7466	WFS1	wolframin ER transmembrane glycoprotein	Low	224994205	1	1	1	1	890	100.2	8.05
58477	SRPRB	SRP receptor subunit beta	Low	284795266	5	1	1	1	271	29.7	9.04	1.01703e+06
51307	FAM53C	family with sequence similarity 53 member C	Low	208431810	4	1	1	1	392	43.1	8.65	6196495
153657	TTC23L	tetratricopeptide repeat domain 23 like	Low	116089276	2	1	2	1	361	40.8	7.24	2.60979e+06
64969	MRPS5	mitochondrial ribosomal protein S5	Low	13994259	2	1	1	1	430	48	9.92	782856
80726	IQCN	IQ motif containing N	Low	224451032	1	1	1	1	1367	147.2	10.17	1.56467e+06
55959	SULF2	sulfatase 2	Low	240255483	1	1	1	1	870	100.4	9.17	371192
4948	OCA2	OCA2 melanosomal transmembrane protein	Low	157266326	1	1	1	1	838	92.8	7.27	326814
80335	WDR82	WD repeat domain 82	Low	147904340	2	1	2	1	313	35.1	7.69
28981	IFT81	intraflagellar transport 81	Low	219555661	1	1	1	1	676	79.7	8.82
10776	ARPP19	cAMP regulated phosphoprotein 19	Low	5729732	7	1	1	1	112	12.3	9.09	7.75983e+06
23403	FBXO46	F-box protein 46	Low	122937335	2	1	1	1	603	64.6	7.4	1.0415e+06
6902	TBCA	tubulin folding cofactor A	Low	4759212	9	1	1	1	108	12.8	5.29
7978	MTERF1	mitochondrial transcription termination factor 1	Low	5902010	2	1	1	1	399	45.7	9.42	221797
767	CA8	carbonic anhydrase 8	Low	22027500	3	1	1	1	290	33	4.86	448673
81502	HM13	histocompatibility minor 13	Low	30581111	2	1	1	1	426	46.8	7.23
60314	MYG1	MYG1 exonuclease	Low	145275185	2	1	1	1	376	42.4	6.67	313480
166647	ADGRA3	adhesion G protein-coupled receptor A3	Low	59823631	1	1	1	1	1321	146.1	8.48
56895	AGPAT4	1-acylglycerol-3-phosphate O-acyltransferase 4	Low	9910392	2	1	1	1	378	44	8.72
567	B2M	beta-2-microglobulin	Low	4757826	8	1	1	1	119	13.7	6.52	277818
223075	ITPRID1	ITPR interacting domain containing 1	Low	384081587	1	1	1	1	1062	117.6	5.39	125727
83850	ESYT3	extended synaptotagmin 3	Low	103472031	1	1	1	1	886	100	8.37
113828	FAM83F	family with sequence similarity 83 member F	Low	156564372	3	1	1	1	500	55.5	8.19
4057	LTF	lactotransferrin	Low	54607120	1	1	1	1	710	78.1	8.12	698774
1767	DNAH5	dynein axonemal heavy chain 5	Low	19115954	0	1	1	1	4624	528.7	6.1	1.23777e+06
2745	GLRX	glutaredoxin	Low	343887376	10	1	1	1	106	11.8	8.09	99202.5
219595	FOLH1B	folate hydrolase 1B (pseudogene)	Low	24308545	2	1	1	1	442	50	7.02	370284
396	ARHGDIA	Rho GDP dissociation inhibitor alpha	Low	297374782	7	1	1	1	204	23.2	5.11	83605.9
80028	FBXL18	F-box and leucine rich repeat protein 18	Low	157426875	1	1	1	1	718	78.9	8.27
84033	OBSCN	obscurin, cytoskeletal calmodulin and titin-interacting RhoGEF	Low	404211881	0	1	2	1	8923	972.4	5.99	1.94598e+06
51126	NAA20	N-alpha-acetyltransferase 20, NatB catalytic subunit	Low	7705823	6	1	1	1	178	20.4	5.03	464235
6720	SREBF1	sterol regulatory element binding transcription factor 1	Low	52630419	1	1	9	1	1177	124.6	8.03	2.59788e+06
8496	PPFIBP1	PPFIA binding protein 1	Low	312032469	1	1	2	1	1011	114	5.55	858811
51534	VTA1	vesicle trafficking 1	Low	21361741	5	1	1	1	307	33.9	6.29
5140	PDE3B	phosphodiesterase 3B	Low	40254434	1	1	2	1	1112	124.3	5.91	431099
55388	MCM10	minichromosome maintenance 10 replication initiation factor	Low	33383237	2	1	1	1	875	98.1	8.75	994963
2524	FUT2	fucosyltransferase 2	Low	148237372	2	1	1	1	343	39	8.54	4.58853e+06
646862	RNF225	ring finger protein 225	Low	304376280	5	1	1	1	329	34.8	9.11	290766
2327	FMO2	flavin containing dimethylaniline monoxygenase 2	Low	4503757	2	1	1	1	471	53.6	7.2	184170
667	DST	dystonin	Low	4502443	0	1	1	1	2649	306.6	6.32	349395
4158	MC2R	melanocortin 2 receptor	Low	4505127	2	1	1	1	297	33.9	8.72	702447
3037	HAS2	hyaluronan synthase 2	Low	4885391	4	1	1	1	552	63.5	8.6
389421	LIN28B	lin-28 homolog B	Low	51972214	3	1	1	1	250	27.1	8.91	350294
5179	PENK	proenkephalin	Low	208879446	5	1	1	1	267	30.8	5.53	297211
28960	DCPS	decapping enzyme, scavenger	Low	7661734	2	1	2	1	337	38.6	6.38	247872
23064	SETX	senataxin	Low	113722133	0	1	2	1	2677	302.7	7.17	1.85309e+06
121506	ERP27	endoplasmic reticulum protein 27	Low	22748703	4	1	1	1	273	30.5	4.64	265057
54993	ZSCAN2	zinc finger and SCAN domain containing 2	Low	63176661	1	1	1	1	614	69.5	7.34
9231	DLG5	discs large MAGUK scaffold protein 5	Low	95089461	1	1	1	1	1919	213.7	7.42
11214	AKAP13	A-kinase anchoring protein 13	Low	31563330	0	1	1	1	2817	307.7	5.2	621644
54943	DNAJC28	DnaJ heat shock protein family (Hsp40) member C28	Low	93352549	7	1	1	1	388	45.8	9.55
9784	SNX17	sorting nexin 17	Low	7661890	4	1	1	1	470	52.9	7.46
55812	SPATA7	spermatogenesis associated 7	Low	94536848	1	1	1	1	599	67.7	6.29	3.82696e+06
6448	SGSH	N-sulfoglucosamine sulfohydrolase	Low	4506919	3	1	1	1	502	56.7	6.95
11218	DDX20	DEAD-box helicase 20	Low	256223453	1	1	1	1	824	92.2	6.95
8867	SYNJ1	synaptojanin 1	Low	237757310	1	1	1	1	1612	177.4	8.22
1557	CYP2C19	cytochrome P450 family 2 subfamily C member 19	Low	4503219	4	1	1	1	490	55.9	7.39
9218	VAPA	VAMP associated protein A	Low	94721250	4	1	1	1	294	32.6	8.91	277379
115827	RAB3C	RAB3C, member RAS oncogene family	Low	19923985	3	1	1	1	227	25.9	5.24	661441
9846	GAB2	GRB2 associated binding protein 2	Low	18105042	2	1	2	1	676	74.4	8.31	3.57238e+06
9854	C2CD2L	C2CD2 like	Low	42716277	1	1	1	1	707	76.1	7.46	381432
10657	KHDRBS1	KH RNA binding domain containing, signal transduction associated 1	Low	5730027	1	1	1	1	443	48.2	8.66	626486
6201	RPS7	ribosomal protein S7	Low	4506741	4	1	2	1	194	22.1	10.1	682003
25987	TSKU	tsukushi, small leucine rich proteoglycan	Low	384551658	2	1	1	1	353	37.8	6.87	169523
23060	ZNF609	zinc finger protein 609	Low	71725360	1	1	1	1	1411	151.1	8.03	1.80396e+06
2934	GSN	gelsolin	Low	4504165	1	1	1	1	782	85.6	6.28	361878
57628	DPP10	dipeptidyl peptidase like 10	Low	295842359	1	1	1	1	800	91.1	6.33	7123827
81567	TXNDC5	thioredoxin domain containing 5	Low	42794771	3	1	1	1	432	47.6	5.97	7304473
6133	RPL9	ribosomal protein L9	Low	67944630	5	1	2	1	192	21.9	9.95	900286
5436	POLR2G	RNA polymerase II subunit G	Low	4505947	7	1	1	1	172	19.3	5.54	941383
127602	DNAH14	dynein axonemal heavy chain 14	Low	223555935	0	1	1	1	4515	518.2	7.06	746129
64241	ABCG8	ATP binding cassette subfamily G member 8	Low	11967971	2	1	1	1	673	75.6	8.22	8332356
550	AUP1	AUP1 lipid droplet regulating VLDL assembly factor	Low	31712030	3	1	1	1	410	45.8	8.65	224831
143888	POGLUT3	protein O-glucosyltransferase 3	Low	153218487	1	1	1	1	507	58.5	8.24	422080
342184	FMN1	formin 1	Low	472235318	1	1	1	1	1419	157.5	8.44
7343	UBTF	upstream binding transcription factor	Low	7657671	2	1	1	1	764	89.4	5.81	766011
84271	POLDIP3	DNA polymerase delta interacting protein 3	Low	29837655	3	1	1	1	421	46.1	9.99	453817
3689	ITGB2	integrin subunit beta 2	Low	188595677	1	1	1	1	769	84.7	6.95	1.61488e+06
9911	TMCC2	transmembrane and coiled-coil domain family 2	Low	54792740	1	1	1	1	709	77.4	6.81
87	ACTN1	actinin alpha 1	Low	194097350	1	1	1	1	914	105.5	5.41
3956	LGALS1	galectin 1	Low	4504981	6	1	1	1	135	14.7	5.5
56995	TULP4	TUB like protein 4	Low	55953100	1	1	1	1	1543	168.9	7.55	423021

## Sheet: 20210127 GD interactome MSPC000
		iBAQ						log(iBAQ)										Filter criteria
		Cont			GSDMD			Cont			GSDMD			Average iFOT		t.test	Fold	p<=0.05
GeneID	GeneSymbol	1	2	3	1	2	3	1	2	3	1	2	3	Cont	GSDMD	p vlaue	GSDMD/Cont	fold >=100
207607	Ccdc40	1.30953	1.30953	1.30953	311651	1.59494e+06	1.66906e+06	0.117115	0.117115	0.117115	5.49367	6.20275	6.22247	1.30953	1.19188e+06	1.66622e-05	910161
70465	Wdr77	1.30953	1.30953	1.30953	518217	730143	756239	0.117115	0.117115	0.117115	5.71451	5.86341	5.87866	1.30953	668200	4.26435e-08	510259
213326	Scyl2	1.30953	1.30953	1.30953	441076	740461	799962	0.117115	0.117115	0.117115	5.64451	5.8695	5.90307	1.30953	660500	2.48402e-07	504379
77264	Zfp142	1.30953	1.30953	1.30953	52383.8	111182	883358	0.117115	0.117115	0.117115	4.7192	5.04603	5.94614	1.30953	348975	0.00015286	266488
106504	Stk38	1.30953	1.30953	1.30953	227406	352030	307175	0.117115	0.117115	0.117115	5.3568	5.54658	5.48739	1.30953	295537	7.24797e-08	225682
19043	Ppm1b	1.30953	1.30953	1.30953	218382	303946	222283	0.117115	0.117115	0.117115	5.33922	5.4828	5.34691	1.30953	248204	3.6691e-08	189536
15511	Hspa1b	1.30953	1.30953	1.30953	122785	161983	109491	0.117115	0.117115	0.117115	5.08915	5.20947	5.03938	1.30953	131420	6.25609e-08	100356
193740	Hspa1a	1.30953	1.30953	1.30953	122785	161983	109491	0.117115	0.117115	0.117115	5.08915	5.20947	5.03938	1.30953	131420	6.25609e-08	100356
71268	Lrrfip2	1.30953	1.30953	1.30953	101389	110655	118752	0.117115	0.117115	0.117115	5.00599	5.04397	5.07464	1.30953	110265	1.58527e-09	84202.2
101513	Mob2	1.30953	1.30953	1.30953	78838.8	123725	97528.4	0.117115	0.117115	0.117115	4.89674	5.09246	4.98913	1.30953	100031	1.08315e-07	76386.8
16451	Jak1	1.30953	1.30953	1.30953	73599.8	88750.4	91109.6	0.117115	0.117115	0.117115	4.86688	4.94817	4.95956	1.30953	84486.6	8.14313e-09	64516.7
74192	Arpc5l	1.30953	1.30953	1.30953	55649.2	106126	73699.7	0.117115	0.117115	0.117115	4.74546	5.02582	4.86747	1.30953	78491.5	5.05062e-07	59938.7
22171	Tyms	1.30953	1.30953	1.30953	50589.6	83192	68771.8	0.117115	0.117115	0.117115	4.70406	4.92008	4.83741	1.30953	67517.8	1.92039e-07	51558.8
54342	Gnpnat1	1.30953	1.30953	1.30953	55417.6	57945.9	76976.3	0.117115	0.117115	0.117115	4.74365	4.76302	4.88636	1.30953	63446.6	4.98443e-08	48449.9
103711	Pnpo	1.30953	1.30953	1.30953	59712.1	61347.9	55517.1	0.117115	0.117115	0.117115	4.77606	4.7878	4.74443	1.30953	58859	3.60459e-10	44946.7
67443	Map1lc3b	1.30953	1.30953	1.30953	28647.7	61875.8	70093.7	0.117115	0.117115	0.117115	4.45709	4.79152	4.84568	1.30953	53539.1	2.95649e-06	40884.2
232533	Stk38l	1.30953	1.30953	1.30953	49943.3	52496.5	50387.9	0.117115	0.117115	0.117115	4.69848	4.72013	4.70233	1.30953	50942.6	2.67514e-11	38901.4
66724	Tab3	1.30953	1.30953	1.30953	36799.8	52287.8	46559.3	0.117115	0.117115	0.117115	4.56585	4.7184	4.66801	1.30953	45215.6	5.75623e-08	34528.1
56309	Mycbp	1.30953	1.30953	1.30953	22239.9	52723.6	51928.2	0.117115	0.117115	0.117115	4.34713	4.72201	4.7154	1.30953	42297.2	3.4962e-06	32299.6
170768	Pfkfb3	1.30953	1.30953	1.30953	35945.2	56680.1	30177.2	0.117115	0.117115	0.117115	4.55564	4.75343	4.47968	1.30953	40934.2	6.59179e-07	31258.7
269254	Setx	1.30953	1.30953	1.30953	28462.6	30339.7	33444.6	0.117115	0.117115	0.117115	4.45427	4.48201	4.52433	1.30953	30748.9	2.83147e-09	23480.9
19042	Ppm1a	1.30953	1.30953	1.30953	4053.68	27693	19874.9	0.117115	0.117115	0.117115	3.60785	4.44237	4.2983	1.30953	17207.2	0.000100416	13140
13666	Eif2ak3	1.30953	1.30953	1.30953	19493.4	11694.2	17198	0.117115	0.117115	0.117115	4.28989	4.06797	4.23548	1.30953	16128.5	4.29502e-07	12316.3
20729	Spin1	1.30953	1.30953	1.30953	22758	11932.9	12429.8	0.117115	0.117115	0.117115	4.35713	4.07674	4.09447	1.30953	15706.9	1.48793e-06	11994.3
97287	Mtmr14	1.30953	1.30953	1.30953	13678.6	15416.7	16922.9	0.117115	0.117115	0.117115	4.13604	4.18799	4.22848	1.30953	15339.4	1.12289e-08	11713.7
117198	Ivns1abp	1.30953	1.30953	1.30953	20728.5	9814.66	9519.99	0.117115	0.117115	0.117115	4.31657	3.99188	3.97864	1.30953	13354.4	3.5523e-06	10197.8
114716	Spred2	1.30953	1.30953	1.30953	1618.71	1238.05	26219.9	0.117115	0.117115	0.117115	3.20917	3.09274	4.41863	1.30953	9692.21	0.00123125	7401.29
360013	Myo18a	1.30953	1.30953	1.30953	9737.71	7329.52	11726.1	0.117115	0.117115	0.117115	3.98846	3.86508	4.06915	1.30953	9597.77	3.35588e-07	7329.17
223697	Sun2	1.30953	1.30953	1.30953	10702.6	7305.33	10165.4	0.117115	0.117115	0.117115	4.02949	3.86364	4.00712	1.30953	9391.1	1.98864e-07	7171.35
66423	Coprs	1.30953	1.30953	1.30953	6390.96	9590.86	8902.43	0.117115	0.117115	0.117115	3.80557	3.98186	3.94951	1.30953	8294.75	2.48934e-07	6334.14
244418	Prag1	1.30953	1.30953	1.30953	7940.18	4708.26	5680.42	0.117115	0.117115	0.117115	3.89983	3.67286	3.75438	1.30953	6109.62	6.48829e-07	4665.51
13716	Ell	1.30953	1.30953	1.30953	5444.55	5339.66	6948.97	0.117115	0.117115	0.117115	3.73596	3.72751	3.84192	1.30953	5911.06	6.192e-08	4513.88
212627	Prpsap2	1.30953	1.30953	1.30953	8737.02	3254.93	3556.39	0.117115	0.117115	0.117115	3.94136	3.51254	3.55101	1.30953	5182.78	1.3152e-05	3957.74
66477	Atp5md	1.30953	1.30953	1.30953	4406.33	2987.88	5226.47	0.117115	0.117115	0.117115	3.64408	3.47536	3.71821	1.30953	4206.89	1.06839e-06	3212.52
56150	Mad2l1	1.30953	1.30953	1.30953	2582.46	5236.59	4800.1	0.117115	0.117115	0.117115	3.41203	3.71905	3.68125	1.30953	4206.38	3.52407e-06	3212.13
66513	Tab1	179.429	1.30953	1.30953	137860	239727	192151	2.25389	0.117115	0.117115	5.13944	5.37972	5.28364	60.6828	189912	0.00343879	3129.59
338467	Morc3	49.8518	1.30953	1.30953	31732.8	47989.9	57128	1.69768	0.117115	0.117115	4.50151	4.68115	4.75685	17.4903	45616.9	0.00167414	2608.13
14977	Slc39a7	1.30953	1.30953	1.30953	2619.85	3991.58	3632.42	0.117115	0.117115	0.117115	3.41828	3.60114	3.5602	1.30953	3414.62	4.17758e-07	2607.51
18815	Plg	1.30953	1.30953	1.30953	2422.89	4162.86	3644.46	0.117115	0.117115	0.117115	3.38433	3.61939	3.56163	1.30953	3410.07	1.11371e-06	2604.04
30926	Glrx3	1.30953	1.30953	1.30953	559.364	4162.12	4979.66	0.117115	0.117115	0.117115	2.74769	3.61931	3.6972	1.30953	3233.72	0.000442174	2469.37
269682	Golga3	1.30953	1.30953	1.30953	2893.57	4012.58	2673.56	0.117115	0.117115	0.117115	3.46143	3.60342	3.42709	1.30953	3193.23	3.8934e-07	2438.46
104015	Synj1	1.30953	1.30953	1.30953	3212.12	2892.93	3470.79	0.117115	0.117115	0.117115	3.50679	3.46134	3.54043	1.30953	3191.95	1.25885e-08	2437.47
74761	Mxra8	1.30953	1.30953	1.30953	4720.02	1939.12	2716.38	0.117115	0.117115	0.117115	3.67394	3.28761	3.43399	1.30953	3125.18	7.62144e-06	2386.49
50875	Tmod3	6889.34	1731.06	1.30953	4.34703e+06	7.73617e+06	6.70727e+06	3.83818	3.23831	0.117115	6.63819	6.88853	6.82655	2873.91	6.26349e+06	0.0191875	2179.43
12729	Clns1a	443.332	1.30953	1.30953	286500	327191	332030	2.64673	0.117115	0.117115	5.45712	5.5148	5.52118	148.65	315240	0.00577039	2120.68
12262	C1qc	1.30953	1.30953	1.30953	1595.93	3140.13	2694.97	0.117115	0.117115	0.117115	3.20301	3.49695	3.43055	1.30953	2477.01	3.31774e-06	1891.52
11567	Avil	173.796	1.30953	1.30953	167082	69216.3	79597.5	2.24004	0.117115	0.117115	5.22293	4.84021	4.9009	58.8052	105299	0.00438875	1790.63
22139	Ttr	1.30953	1.30953	1.30953	3046.73	2302.11	1497.46	0.117115	0.117115	0.117115	3.48383	3.36213	3.17536	1.30953	2282.1	3.58112e-06	1742.69
16400	Itga3	1.30953	1.30953	1.30953	2325.16	1960.55	2187.01	0.117115	0.117115	0.117115	3.36645	3.29238	3.33985	1.30953	2157.57	1.23561e-08	1647.59
68028	Rpl22l1	1.30953	1.30953	1.30953	1512.59	2093.09	2484.23	0.117115	0.117115	0.117115	3.17972	3.32079	3.39519	1.30953	2029.97	9.3105e-07	1550.15
50772	Mapk6	1.30953	1.30953	1.30953	2083.79	1255.07	2744.2	0.117115	0.117115	0.117115	3.31885	3.09867	3.43842	1.30953	2027.69	5.79884e-06	1548.41
65113	Ndfip1	1.30953	1.30953	1.30953	2591.78	2619.96	762.209	0.117115	0.117115	0.117115	3.4136	3.41829	2.88207	1.30953	1991.32	6.20876e-05	1520.64
68652	Tab2	50.429	1.30953	1.30953	25810.4	23368.3	28960.4	1.70268	0.117115	0.117115	4.41179	4.36863	4.4618	17.6827	26046.4	0.00205571	1472.99
74123	Foxp4	1.30953	1.30953	1.30953	1159.45	2355.86	973.654	0.117115	0.117115	0.117115	3.06425	3.37215	2.9884	1.30953	1496.32	1.34556e-05	1142.64
11652	Akt2	1.30953	1.30953	1.30953	359.498	2044.45	1707.68	0.117115	0.117115	0.117115	2.5557	3.31058	3.23241	1.30953	1370.54	0.000261954	1046.59
100042807	Eif3j2	1.30953	1.30953	1.30953	346.124	2478.53	1160.16	0.117115	0.117115	0.117115	2.53923	3.39419	3.06452	1.30953	1328.27	0.000317987	1014.31
17878	Myf6	1.30953	1.30953	1.30953	1337.72	1233.05	1406.9	0.117115	0.117115	0.117115	3.12637	3.09098	3.14826	1.30953	1325.89	5.70699e-09	1012.49
12268	C4b	1.30953	1.30953	1.30953	472.828	1627.87	1684.16	0.117115	0.117115	0.117115	2.6747	3.21162	3.22638	1.30953	1261.62	8.7216e-05	963.415
76709	Arpc2	1.30953	543.968	1.30953	130311	178002	147738	0.117115	2.73557	0.117115	5.11498	5.25042	5.16949	182.196	152017	0.00868744	834.362
328572	Ep300	21.735	1.30953	42.9722	13383.6	20829.5	19503.9	1.33716	0.117115	1.63319	4.12657	4.31868	4.29012	22.0055	17905.7	0.00234553	813.689
13548	Dyrk1a	1.30953	1.30953	1.30953	1036.66	1044.2	1052.33	0.117115	0.117115	0.117115	3.01564	3.01879	3.02215	1.30953	1044.4	1.06211e-12	797.537
72459	Htatsf1	1.30953	1.30953	1.30953	693.194	1051.28	1272.79	0.117115	0.117115	0.117115	2.84086	3.02172	3.10476	1.30953	1005.75	3.23287e-06	768.025
56420	Ppp4c	1.30953	1.30953	1.30953	871.955	952.224	1054.19	0.117115	0.117115	0.117115	2.94049	2.97874	3.02292	1.30953	959.457	2.86871e-08	732.673
243819	Ppp6r1	1.30953	1.30953	1.30953	750.023	1217.5	903.143	0.117115	0.117115	0.117115	2.87507	3.08547	2.95576	1.30953	956.889	1.26989e-06	730.712
269587	Epb41	1.30953	1.30953	1.30953	1452.71	672.228	504.242	0.117115	0.117115	0.117115	3.16218	2.82752	2.70264	1.30953	876.393	3.49956e-05	669.242
56210	Rev1	1.30953	1.30953	1.30953	1604.57	632.949	390.557	0.117115	0.117115	0.117115	3.20536	2.80137	2.59168	1.30953	876.027	0.000107414	668.963
72486	Rnf219	1.30953	1.30953	1.30953	528.71	597.865	1080.8	0.117115	0.117115	0.117115	2.72322	2.7766	3.03375	1.30953	735.792	9.08048e-06	561.875
109079	Sephs1	1.30953	1.30953	1.30953	616.208	566.541	975.312	0.117115	0.117115	0.117115	2.78973	2.75323	2.98914	1.30953	719.354	3.12004e-06	549.322
12421	Rb1cc1	1.30953	1.30953	1.30953	932.054	479.814	734.985	0.117115	0.117115	0.117115	2.96944	2.68107	2.86628	1.30953	715.618	5.50164e-06	546.469
96979	Ptges2	1.30953	1.30953	1.30953	192.964	514.258	1397.53	0.117115	0.117115	0.117115	2.28548	2.71118	3.14536	1.30953	701.582	0.000471802	535.751
268977	Ltbp1	1.30953	1.30953	1.30953	1167.97	297.572	562.343	0.117115	0.117115	0.117115	3.06743	2.47359	2.75	1.30953	675.963	0.000103051	516.187
69259	Kctd5	1.30953	1.30953	1.30953	695.376	833.429	448.618	0.117115	0.117115	0.117115	2.84222	2.92087	2.65188	1.30953	659.141	4.64623e-06	503.342
216820	Dhrs7b	1.30953	1.30953	1.30953	118.68	1016.14	703.532	0.117115	0.117115	0.117115	2.07438	3.00695	2.84728	1.30953	612.785	0.000931516	467.943
69146	Gsdmd	6885.46	1944.32	3576.87	2.04627e+06	1.80535e+06	1.76039e+06	3.83793	3.28877	3.5535	6.31096	6.25656	6.24561	4135.55	1.87067e+06	7.08702e-05	452.339
12260	C1qb	1.30953	1.30953	1.30953	417.768	561.591	674.074	0.117115	0.117115	0.117115	2.62093	2.74942	2.82871	1.30953	551.144	1.7147e-06	420.872
50790	Acsl4	1.30953	1.30953	1.30953	631.121	421.113	597.289	0.117115	0.117115	0.117115	2.80011	2.6244	2.77618	1.30953	549.841	1.16967e-06	419.876
140579	Elmo2	1.30953	1.30953	1.30953	958.782	260.315	429.129	0.117115	0.117115	0.117115	2.98172	2.4155	2.63259	1.30953	549.409	0.000100646	419.547
66659	Acp6	1.30953	1.30953	1.30953	643.518	562.403	441.611	0.117115	0.117115	0.117115	2.80856	2.75005	2.64504	1.30953	549.177	6.6789e-07	419.37
56289	Rassf1	1.30953	1.30953	1.30953	185.521	961.094	499.728	0.117115	0.117115	0.117115	2.26839	2.98277	2.69873	1.30953	548.781	0.000259355	419.067
57749	Piwil1	1.30953	1.30953	1.30953	1054.85	382.083	174.897	0.117115	0.117115	0.117115	3.02319	2.58216	2.24278	1.30953	537.278	0.000379892	410.283
68734	Ppp4r3a	1.30953	1.30953	1.30953	406.033	333.818	857.125	0.117115	0.117115	0.117115	2.60856	2.52351	2.93304	1.30953	532.326	3.27567e-05	406.501
231798	Lrch4	1.30953	1.30953	1.30953	495.58	580.009	454.698	0.117115	0.117115	0.117115	2.69511	2.76343	2.65772	1.30953	510.096	1.22531e-07	389.526
27406	Abcf3	1.30953	1.30953	1.30953	392.595	361.528	750.05	0.117115	0.117115	0.117115	2.59394	2.55814	2.87509	1.30953	501.391	1.39787e-05	382.879
320727	Ipo8	1.30953	1.30953	1.30953	268.994	313.298	753.96	0.117115	0.117115	0.117115	2.42974	2.49596	2.87735	1.30953	445.417	5.8427e-05	340.135
73078	Pmpcb	1.30953	1.30953	1.30953	523.016	180.017	631.826	0.117115	0.117115	0.117115	2.71851	2.25531	2.8006	1.30953	444.953	0.000128815	339.78
71340	Riok1	380.87	1.30953	1.30953	45378.4	40792.6	43682.1	2.58078	0.117115	0.117115	4.65685	4.61058	4.6403	127.83	43284.4	0.0108066	338.61
56320	Dbn1	42.5991	1.30953	1.30953	11288.2	1432.02	1921.16	1.6294	0.117115	0.117115	4.05262	3.15595	3.28356	15.0727	4880.45	0.00755658	323.794
108686	Ccdc88a	9.68857	1.30953	1.30953	1365.9	1212.33	1262.51	0.98626	0.117115	0.117115	3.13542	3.08362	3.10124	4.10254	1280.25	0.000741828	312.062
68477	Rmnd5a	1.30953	1.30953	1.30953	904.856	86.718	139.688	0.117115	0.117115	0.117115	2.95658	1.93811	2.14516	1.30953	377.087	0.00199935	287.956
232227	Iqsec1	1.30953	1.30953	1.30953	384.525	286.489	342.855	0.117115	0.117115	0.117115	2.58492	2.45711	2.53511	1.30953	337.956	3.40682e-07	258.075
26409	Map3k7	256.717	353.007	549.836	99322.5	84866	93569.1	2.40945	2.54778	2.74023	4.99705	4.92873	4.97113	386.52	92585.9	1.64734e-05	239.537
226251	Ablim1	1.30953	1.30953	1.30953	388.682	112.969	427.514	0.117115	0.117115	0.117115	2.58959	2.05296	2.63095	1.30953	309.722	0.000243526	236.514
11867	Arpc1b	592.185	1.30953	1540.96	176434	183374	143304	2.77246	0.117115	3.18779	5.24658	5.26334	5.15626	711.484	167704	0.0293483	235.71
74117	Actr3	1346.8	1.30953	2301.45	247112	339992	270089	3.1293	0.117115	3.362	5.39289	5.53147	5.43151	1216.52	285731	0.0359836	234.876
20916	Sucla2	1.30953	1.30953	1.30953	580.656	194.408	140.746	0.117115	0.117115	0.117115	2.76392	2.28871	2.14844	1.30953	305.27	0.000254206	233.114
15185	Hdac6	1.30953	32.7299	99.4034	11562	9014.5	8530.65	0.117115	1.51495	1.9974	4.06303	3.95494	3.93098	44.481	9702.37	0.00801069	218.124
64652	Nisch	1.30953	1.30953	1.30953	367.807	184.959	279.759	0.117115	0.117115	0.117115	2.56562	2.26708	2.44678	1.30953	277.508	1.18501e-05	211.914
27374	Prmt5	18477	8594.9	20167.4	3.74525e+06	2.87685e+06	3.29757e+06	4.26663	3.93424	4.30465	6.57348	6.45892	6.51819	15746.4	3.30656e+06	4.3221e-05	209.988
218333	Ice1	1.30953	1.30953	1.30953	354.794	251.225	159.5	0.117115	0.117115	0.117115	2.54998	2.40006	2.20276	1.30953	255.173	2.29071e-05	194.859
14248	Flii	17663.2	5055.82	14082.7	2.09306e+06	2.37949e+06	2.68448e+06	4.24707	3.70379	4.14869	6.32078	6.37648	6.42886	12267.2	2.38568e+06	0.000160878	194.475
208628	Kntc1	1.30953	1.30953	1.30953	256.234	256.506	210.737	0.117115	0.117115	0.117115	2.40864	2.4091	2.32374	1.30953	241.159	1.48074e-07	184.157
225115	Svil	21.7354	1.30953	1.30953	2599.76	1454.49	255.303	1.33717	0.117115	0.117115	3.41493	3.16271	2.40706	8.11815	1436.52	0.00819813	176.952
216810	Tom1l2	1.30953	1.30953	1.30953	132.665	246.461	308.724	0.117115	0.117115	0.117115	2.12276	2.39175	2.48957	1.30953	229.283	3.53077e-05	175.088
259279	Tubgcp3	1.30953	1.30953	1.30953	262.681	144.674	222.12	0.117115	0.117115	0.117115	2.41943	2.16039	2.34659	1.30953	209.825	9.12645e-06	160.229
72844	Kctd17	1.30953	1.30953	252.361	5325.63	18092.7	15891.6	0.117115	0.117115	2.40202	3.72637	4.2575	4.20117	84.9934	13103.3	0.0150926	154.168
17920	Myo6	209.603	371.25	776.737	62123.7	65980.8	62727.8	2.3214	2.56967	2.89027	4.79326	4.81942	4.79746	452.53	63610.8	0.000179238	140.567
64899	Lpin3	1.30953	1.30953	1.30953	131.714	196.942	221.031	0.117115	0.117115	0.117115	2.11963	2.29434	2.34445	1.30953	183.229	6.17576e-06	139.92
65970	Lima1	1.30953	66.2259	1.30953	7986.7	1333.86	270.547	0.117115	1.82103	0.117115	3.90237	3.12511	2.43224	22.9483	3197.04	0.0253419	139.315
14693	Gnb2	77.6801	1.30953	1.30953	641.092	3333.59	6859.05	1.89031	0.117115	0.117115	2.80692	3.52291	3.83626	26.7664	3611.24	0.0157184	134.917
72567	Bclaf1	456.818	110.524	385.547	40450.6	32442.5	54098.9	2.65974	2.04346	2.58608	4.60692	4.51111	4.73319	317.63	42330.6	0.000434405	133.27
17918	Myo5a	266.46	298.175	237.348	37688.5	33686.1	32486.2	2.42563	2.47447	2.37539	4.57621	4.52745	4.5117	267.328	34620.3	4.29007e-07	129.505
12648	Chd1	1.30953	1.30953	1.30953	198.019	31.7021	277.461	0.117115	0.117115	0.117115	2.29671	1.50109	2.4432	1.30953	169.061	0.00257138	129.1
16978	Lrrfip1	28010.3	5458.65	12394.9	1.85163e+06	1.4463e+06	2.47383e+06	4.44732	3.73709	4.09324	6.26755	6.16026	6.39337	15287.9	1.92392e+06	0.00053932	125.845
239719	Mrtfb	1.30953	1.30953	1.30953	134.743	282.503	50.2318	0.117115	0.117115	0.117115	2.12951	2.45102	1.70098	1.30953	155.826	0.000809175	118.994
67299	Dock7	344.787	110.294	673.615	33976.3	46298.5	45146.4	2.53755	2.04255	2.82841	4.53118	4.66557	4.65462	376.232	41807.1	0.000775056	111.12
17847	Usp34	1.30953	1.30953	1.30953	238.911	128.732	68.0002	0.117115	0.117115	0.117115	2.37824	2.10969	1.83251	1.30953	145.215	0.000226295	110.891
17921	Myo7a	54.1656	1.30953	53.8051	3848.09	5620.25	2497.43	1.73372	0.117115	1.73082	3.58524	3.74976	3.39749	36.4268	3988.59	0.0121543	109.496
72039	Mccc1	36.8543	1.30953	1.30953	1211.92	1163.51	1735.26	1.56649	0.117115	0.117115	3.08347	3.06577	3.23936	13.1578	1370.23	0.00650941	104.138
67269	Agtpbp1	1.30953	1.30953	1.30953	86.3421	147.998	158.838	0.117115	0.117115	0.117115	1.93622	2.17025	2.20096	1.30953	131.059	1.8641e-05	100.081
75991	Slain2	484.517	389.819	1.30953	33267.8	24078	27297.5	2.68531	2.59086	0.117115	4.52202	4.38162	4.43612	291.882	28214.5	0.0346211	96.6639
319934	Sbf2	1.30953	1.30953	1.30953	5.95483	166.731	191.294	0.117115	0.117115	0.117115	0.774869	2.22202	2.2817	1.30953	121.326	0.0289984	92.6488
110446	Acat1	43.2509	1.30953	1.30953	581.648	1867.39	1718.51	1.636	0.117115	0.117115	2.76466	3.27123	3.23515	15.29	1389.18	0.00975128	90.8555
72542	Pgam5	564.616	1.30953	1.30953	16738.3	21062.4	11588.8	2.75175	0.117115	0.117115	4.22371	4.32351	4.06404	189.078	16463.2	0.0219664	87.0705
17925	Myo9b	1.30953	1.30953	1.30953	148.272	147.257	38.1187	0.117115	0.117115	0.117115	2.17106	2.16808	1.58114	1.30953	111.216	0.000695353	84.928
66101	Ppih	101.237	1.30953	1.30953	370.627	4896.63	3388.83	2.00534	0.117115	0.117115	2.56894	3.6899	3.53005	34.6185	2885.36	0.0250309	83.3473
56378	Arpc3	1406.02	2045.62	7870.35	321214	310027	311849	3.14799	3.31082	3.89599	5.50679	5.4914	5.49394	3773.99	314363	0.000841761	83.2972
12914	Crebbp	1.30953	1.30953	30.0741	1538.8	387.248	479.526	0.117115	0.117115	1.47819	3.18718	2.58799	2.68081	10.8977	801.858	0.010156	73.5802
100087	Kti12	1.30953	1.30953	387.448	8925.51	9322.04	8241.54	0.117115	0.117115	2.58821	3.95063	3.96951	3.91601	130.022	8829.7	0.0218293	67.909
70144	Lrch3	866.7	893.074	1332.13	58337.7	78867.2	64854	2.93787	2.95089	3.12455	4.76595	4.8969	4.81194	1030.64	67353	1.40197e-05	65.3509
68971	Tamm41	135.787	1.30953	1.30953	1059.93	4297.29	3642.48	2.13286	0.117115	0.117115	3.02528	3.63319	3.5614	46.1355	2999.9	0.0200148	65.0237
76952	Nt5c2	1.30953	370.694	290.312	9455.77	17903.9	14737.7	0.117115	2.56901	2.46287	3.9757	4.25295	4.16843	220.772	14032.4	0.0398024	63.5609
66713	Actr2	7929.12	6072.97	16385.4	726568	670527	509864	3.89922	3.7834	4.21446	5.86128	5.82642	5.70745	10129.2	635653	0.000180354	62.7546
12417	Cbx3	470.174	1.30953	1.30953	1608.16	11299.1	14322.8	2.67226	0.117115	0.117115	3.20633	4.05304	4.15603	157.598	9076.66	0.0348494	57.5938
74125	Armc8	198.932	1.30953	107.456	6649.81	3964.67	5544.14	2.2987	0.117115	2.03123	3.82281	3.59821	3.74383	102.566	5386.2	0.0315309	52.5147
270685	Mthfd1l	4799.27	2453.35	12729.6	533643	210889	275499	3.68118	3.38976	4.10481	5.72725	5.32405	5.44012	6660.74	340010	0.00178583	51.0469
75705	Eif4b	56791.6	61306.3	79362.2	2.724e+06	3.06954e+06	4.07032e+06	4.75428	4.78751	4.89961	6.43521	6.48707	6.60963	65820	3.28795e+06	1.51984e-05	49.9537
56424	Stub1	162.249	1.30953	1.30953	2820.85	2457.77	2568.75	2.21018	0.117115	0.117115	3.45038	3.39054	3.40972	54.9559	2615.79	0.0203256	47.598
67771	Arpc5	1.30953	1.30953	7959.02	104509	145660	124451	0.117115	0.117115	3.90086	5.01916	5.16334	5.095	2653.88	124874	0.042254	47.0533
270198	Pfkfb4	1.30953	1.30953	234.372	5721.32	4221.61	970.694	0.117115	0.117115	2.36991	3.7575	3.62548	2.98708	78.9971	3637.87	0.0303206	46.0507
73825	Ppp1r21	40.4956	1.30953	1.30953	563.269	604.599	778.263	1.60741	0.117115	0.117115	2.75072	2.78147	2.89113	14.3716	648.71	0.0116894	45.1385
207304	Hectd1	1.30953	1.30953	1.30953	13.3606	38.777	110.254	0.117115	0.117115	0.117115	1.12583	1.58857	2.04239	1.30953	54.1304	0.005157	41.3357
230753	Thrap3	1442.8	291.516	2862.04	66592.3	46397.6	73859.2	3.15921	2.46466	3.45668	4.82342	4.6665	4.8684	1532.12	62283	0.00423305	40.6516
68988	Prpf31	9642.46	7067.83	10010.5	349617	378021	351125	3.98419	3.84929	4.00046	5.54359	5.57752	5.54546	8906.92	359588	5.17108e-06	40.3717
72949	Ccnt2	76.381	1.30953	1.30953	1054.27	1922.86	196.915	1.88299	0.117115	0.117115	3.02295	3.28395	2.29428	26.3334	1058.02	0.0304977	40.1778
73945	Otud4	335.305	1.30953	143.046	6840.44	5565.11	5847.02	2.52544	0.117115	2.15548	3.83508	3.74547	3.76693	159.887	6084.19	0.0435142	38.0531
12325	Camk2g	1.30953	513.15	1.30953	7460.11	6234.4	3582.28	0.117115	2.71024	0.117115	3.87275	3.79479	3.55416	171.923	5758.93	0.033776	33.4971
104570	Ppp4r3b	22.0212	1.30953	1.30953	243.691	426.253	146.114	1.34284	0.117115	0.117115	2.38684	2.62967	2.16469	8.21344	272.019	0.0122188	33.1188
227753	Gsn	54113.2	49675.9	154862	2.72614e+06	2.90727e+06	2.86662e+06	4.7333	4.69615	5.18995	6.43555	6.46348	6.45737	86217.1	2.83334e+06	0.000577246	32.8629
67772	Chd8	1.30953	1.30953	22.2695	242.096	381.547	178.348	0.117115	0.117115	1.34771	2.38399	2.58155	2.25127	8.2962	267.33	0.0111723	32.2232
433864	Nom1	19.411	1.30953	1.30953	89.657	161.184	456.622	1.28805	0.117115	0.117115	1.95258	2.20732	2.65956	7.34337	235.821	0.0161597	32.1134
17901	Myl1	1.30953	3828	1.30953	58789.9	35730.5	24204.3	0.117115	3.58297	0.117115	4.7693	4.55304	4.38389	1276.87	39574.9	0.0468645	30.9936
17897	Myl3	1.30953	3460.04	1.30953	53062.3	32300.6	21880.3	0.117115	3.53908	0.117115	4.72479	4.50921	4.34005	1154.22	35747.7	0.0463714	30.9713
21856	Timm44	1.30953	1.30953	103.807	1413.23	1275.49	587.49	0.117115	0.117115	2.01623	3.15021	3.10568	2.769	35.4754	1092.07	0.0247971	30.7839
67059	Ola1	55.4204	1.30953	1.30953	280.172	739.772	708.796	1.74367	0.117115	0.117115	2.44742	2.8691	2.85052	19.3465	576.247	0.021052	29.7856
19230	Twf1	1.30953	1.30953	4029.1	27512.4	46249.6	44592.4	0.117115	0.117115	3.60521	4.43953	4.66511	4.64926	1343.91	39451.5	0.0470182	29.3558
71960	Myh14	844.731	415.649	1566.59	23156.2	49766	8897.19	2.92672	2.61873	3.19496	4.36467	4.69693	3.94925	942.325	27273.1	0.00644712	28.9424
74203	Eif4enif1	33.1279	1.30953	1.30953	315.93	467.284	246.898	1.52019	0.117115	0.117115	2.49959	2.66958	2.39252	11.9157	343.371	0.0151143	28.8168
68089	Arpc4	12995.8	39353.8	89795.2	1.33515e+06	1.26917e+06	1.16676e+06	4.1138	4.59499	4.95325	6.12553	6.10352	6.06698	47381.6	1.25703e+06	0.00317689	26.5299
67070	Lsm14a	1398.44	1136.54	1196.92	49944.6	31240.8	13565.9	3.14565	3.05558	3.07807	4.69849	4.49472	4.13245	1243.97	31583.8	0.00129788	25.3896
14113	Fbl	1416.46	662.706	1984.97	48650.6	26848.2	26607.2	3.1512	2.82132	3.29775	4.68709	4.42891	4.425	1354.71	34035.3	0.00100239	25.1237
66978	Luc7l	294.329	1.30953	1.30953	2381.27	578.961	4218.6	2.46883	0.117115	0.117115	3.37681	2.76265	3.62517	98.9828	2392.94	0.0462084	24.1753
17913	Myo1c	3741.58	6114.84	12506.3	138235	162076	185950	3.57305	3.78638	4.09713	5.14062	5.20972	5.2694	7454.25	162087	0.000896462	21.7442
20019	Polr1a	28.6965	1.30953	1.30953	84.7018	60.2493	495.868	1.45783	0.117115	0.117115	1.92789	1.77995	2.69537	10.4385	213.606	0.0412834	20.4633
224824	Pex6	586.713	500.732	614.566	12152.2	12299.7	10361.1	2.76843	2.69961	2.78857	4.08465	4.08989	4.01541	567.337	11604.3	3.42223e-06	20.454
75452	Ascc2	104.049	1.30953	1.30953	473.172	1203.35	476.288	2.01724	0.117115	0.117115	2.67502	3.08039	2.67787	35.556	717.603	0.0334629	20.1823
20534	Slc4a1ap	573.616	251.609	526.258	8975.39	7441.67	10488.3	2.75862	2.40073	2.7212	3.95305	3.87167	4.02071	450.494	8968.46	0.000405102	19.908
56451	Suclg1	1.30953	1.30953	563.468	1848.64	4975.07	4077.71	0.117115	0.117115	2.75087	3.26685	3.6968	3.61042	188.696	3633.81	0.0464086	19.2575
72151	Rfc5	249.838	1.30953	1.30953	520.433	1579.24	2692.39	2.39766	0.117115	0.117115	2.71637	3.19845	3.43014	84.1525	1597.36	0.0470042	18.9817
216859	Acap1	1.30953	54.4817	1.30953	368.774	214.627	492.088	0.117115	1.73625	0.117115	2.56676	2.33169	2.69204	19.0336	358.496	0.0271177	18.8349
71472	Usp19	33.2873	1.30953	1.30953	120.711	207.747	342.413	1.52228	0.117115	0.117115	2.08175	2.31754	2.53455	11.9688	223.624	0.0238238	18.6839
72565	Uaca	1.30953	1.30953	70.2079	373.508	710.531	276.085	0.117115	0.117115	1.84639	2.5723	2.85158	2.44104	24.2757	453.374	0.0306869	18.6761
69562	Cdk13	33.5689	1.30953	1.30953	232.249	185.791	253.376	1.52594	0.117115	0.117115	2.36595	2.26902	2.40377	12.0627	223.805	0.0202405	18.5535
26441	Psma4	5547.37	799.611	5132.72	70201.4	62768.4	77917.3	3.74409	2.90288	3.71035	4.84635	4.79774	4.89163	3826.57	70295.7	0.00727607	18.3704
320706	Soga1	7.96623	1.30953	1.30953	47.0796	79.8312	53.8815	0.901253	0.117115	0.117115	1.67283	1.90217	1.73144	3.52843	60.2641	0.0067725	17.0796
69639	Exosc8	191.579	1.30953	1.30953	659.297	777.346	1763.37	2.28235	0.117115	0.117115	2.81908	2.89061	3.24634	64.7327	1066.67	0.0430102	16.4781
14479	Usp15	4726.16	1624.05	6556.54	68932.6	59145.8	77854.6	3.67451	3.2106	3.81667	4.83842	4.77192	4.89128	4302.25	68644.3	0.00244097	15.9554
17755	Map1b	12113.2	7167.98	19854	213954	196989	209994	4.08326	3.8554	4.29785	5.33032	5.29444	5.32221	13045.1	206979	0.000645736	15.8665
29856	Smtn	707.179	376.311	210.68	9362.79	4919.7	5192.67	2.84953	2.57555	2.32362	3.97141	3.69194	3.71539	431.39	6491.72	0.00235867	15.0484
236732	Rbm10	1930.11	1366.88	3450.93	34297.3	27573.8	38129.9	3.28558	3.13573	3.53794	4.53526	4.4405	4.58127	2249.31	33333.7	0.000648708	14.8195
70790	Ubr5	48.4816	1.30953	25.9882	427.323	304.147	340.054	1.68558	0.117115	1.41478	2.63076	2.48308	2.53155	25.2598	357.174	0.0385133	14.14
80281	Cttnbp2nl	75.5774	1.30953	1.30953	374.938	412.397	316.498	1.87839	0.117115	0.117115	2.57396	2.61532	2.50037	26.0655	367.944	0.0341418	14.1162
230376	Haus6	31.8097	1.30953	1.30953	165.411	190.941	128.021	1.50256	0.117115	0.117115	2.21856	2.2809	2.10728	11.4762	161.457	0.0250313	14.0688
192176	Flna	69892.5	66606.4	172625	1.2676e+06	1.39086e+06	1.60893e+06	4.84443	4.82352	5.2371	6.10298	6.14328	6.20654	103041	1.42246e+06	0.00101407	13.8048
76938	Rbm17	40.3255	1.30953	1.30953	366.541	57.3874	166.051	1.60558	0.117115	0.117115	2.56412	1.75882	2.22024	14.3148	196.66	0.0459509	13.7382
232087	Mat2a	7974.91	10344.4	30363	265214	225331	164242	3.90173	4.0147	4.48234	5.4236	5.35282	5.21549	16227.4	218262	0.00310921	13.4502
11464	Actc1	435320	791467	1.63631e+06	1.77129e+07	8.12469e+06	1.20734e+07	5.63881	5.89843	6.21386	7.24829	6.90981	7.08183	954365	1.2637e+07	0.00381176	13.2412
13877	Erh	27285.3	20689.6	77839.3	388878	685322	537026	4.43593	4.31575	4.8912	5.58981	5.83589	5.73	41938.1	537075	0.0034639	12.8064
20740	Sptan1	882.236	484.773	1447.85	15817	7947.7	11327.6	2.94558	2.68554	3.16072	4.19912	3.90024	4.05414	938.288	11697.4	0.00230461	12.4668
70767	Prpf3	6800.64	5619.35	7882.96	71886.7	75828.9	101633	3.83255	3.74969	3.89669	4.85665	4.87983	5.00704	6767.65	83116.3	6.68067e-05	12.2814
74334	Ranbp10	1419.43	535.995	954.238	18509.4	4862.83	11976.8	3.15211	2.72916	2.97966	4.26739	3.68689	4.07834	969.886	11783	0.00736844	12.1488
17997	Nedd1	54.4333	1.30953	1.30953	152.949	416.314	105.959	1.73586	0.117115	0.117115	2.18455	2.61942	2.02514	19.0175	225.074	0.0463374	11.8351
107702	Rnh1	1318.45	1092.13	1043.74	20922.5	6774.13	11653.1	3.12006	3.03827	3.01859	4.32061	3.83085	4.06644	1151.44	13116.6	0.00219095	11.3914
78428	Pym1	9673.06	6067.36	3611.34	15568.9	52987.3	133467	3.98556	3.783	3.55767	4.19226	4.72417	5.12537	6450.59	67341.1	0.0381731	10.4395
23790	Coro1c	2851.86	2067.87	17000.1	99096.7	63203	59725.7	3.45513	3.31552	4.23045	4.99606	4.80074	4.77616	7306.62	74008.5	0.0152964	10.129
18570	Pdcd6	6430.88	7412.17	6809.14	69255.9	75556	54943.9	3.80827	3.86995	3.83309	4.84046	4.87827	4.73992	6884.06	66585.3	2.60535e-05	9.67238
66921	Prpf38b	1420.51	1655.68	8877.56	26116.7	32568.5	55699	3.15244	3.21898	3.94829	4.41692	4.5128	4.74585	3984.58	38128.1	0.0148813	9.5689
11736	Ankfy1	10344.4	22961.1	45412.6	259906	232865	257673	4.01471	4.36099	4.65718	5.41482	5.3671	5.41107	26239.4	250148	0.00481944	9.53331
78689	Naa35	27.0244	1.30953	1.30953	91.5178	90.8425	98.7928	1.43176	0.117115	0.117115	1.96151	1.95829	1.99473	9.88115	93.7177	0.0319584	9.48449
52040	Ppp1r10	74.7666	1.30953	1.30953	181.917	233.303	314.897	1.87371	0.117115	0.117115	2.25987	2.36792	2.49817	25.7952	243.373	0.0470048	9.4348
67268	Myl12a	14649.9	61170.4	49536	761886	209084	208531	4.16584	4.78654	4.69492	5.88189	5.32032	5.31917	41785.4	393167	0.0236455	9.4092
17886	Myh9	27649.7	99821.6	193279	1.46679e+06	654441	886600	4.44169	4.99922	5.28619	6.16637	5.81587	5.94773	106917	1.00261e+06	0.0163841	9.37749
11461	Actb	1.17223e+06	1.77527e+06	3.68699e+06	2.6154e+07	1.75169e+07	1.43391e+07	6.06901	6.24927	6.56667	7.41754	7.24346	7.15652	2.2115e+06	1.93366e+07	0.00401933	8.74369
74142	Lonp1	4423.65	2346.28	8848.9	32559.5	41045.1	54299.4	3.64578	3.37038	3.94689	4.51268	4.61326	4.7348	5206.28	42634.7	0.00564256	8.1891
71978	Ppp2r2a	2754.6	1627.42	2123.26	24650.8	11792.5	16495.2	3.44006	3.2115	3.327	4.39183	4.07161	4.21736	2168.43	17646.2	0.00137284	8.13777
23996	Psmc4	7883.31	870.727	14183	66798.6	49932.6	65635	3.89671	2.93988	4.15177	4.82477	4.69838	4.81714	7645.66	60788.7	0.0395307	7.95075
20742	Sptbn1	1516.61	543.278	2571.51	12781.2	9863.6	12810.7	3.18087	2.73502	3.41019	4.10657	3.99404	4.10757	1543.8	11818.5	0.00889578	7.65546
59069	Tpm3	19010.6	32043.9	63580.3	300859	261836	310449	4.279	4.50575	4.80332	5.47836	5.41803	5.49199	38211.6	291048	0.00369702	7.61674
14208	Ppm1g	1360.07	867.736	2821.88	12066	9801.66	13463	3.13356	2.93839	3.45054	4.08156	3.9913	4.12914	1683.23	11776.9	0.00445893	6.9966
226757	Wdr26	852.694	244.825	1408.11	10108.6	2931.78	4330.83	2.93079	2.38885	3.14864	4.00469	3.46713	3.63657	835.208	5790.4	0.0332789	6.93289
19182	Psmc3	5698.51	923.889	8279.96	44008.5	20877.8	37510	3.75576	2.96562	3.91803	4.64354	4.31969	4.57415	4967.45	34132.1	0.0357353	6.87115
17904	Myl6	103478	239654	295611	1.98992e+06	1.24338e+06	1.0945e+06	5.01485	5.37959	5.47072	6.29884	6.0946	6.03922	212914	1.4426e+06	0.00590222	6.77549
16440	Itpr3	10.7067	1.30953	17.0332	44.0863	70.8769	80.5692	1.02966	0.117115	1.2313	1.6443	1.8505	1.90617	9.68316	65.1775	0.0457707	6.73101
72322	Xpo5	952.464	463.606	2617.12	10837.9	7786.23	8489.86	2.97885	2.66615	3.41782	4.03494	3.89133	3.9289	1344.4	9037.99	0.01382	6.72271
19654	Rbm6	522.089	381.319	447.181	4261.26	2917.86	1299.52	2.71774	2.58129	2.65048	3.62954	3.46506	3.11378	450.197	2826.21	0.00869825	6.27774
66212	Sec61b	1502.75	1160.97	3047.16	3711.35	20934.3	10367.1	3.17689	3.06482	3.4839	3.56953	4.32086	4.01566	1903.63	11670.9	0.0445983	6.13088
11465	Actg1	1.36044e+06	2.15978e+06	4.37995e+06	1.22963e+07	1.97783e+07	1.62963e+07	6.13368	6.33441	6.64147	7.08977	7.29619	7.21209	2.63339e+06	1.61236e+07	0.00649173	6.12276
19181	Psmc2	12016.3	6235.4	21242	83150.3	63065.6	88892.8	4.07977	3.79486	4.32719	4.91986	4.79979	4.94887	13164.6	78369.6	0.00686057	5.95308
15505	Hsph1	23926.5	20490	60600	233857	170361	213860	4.37888	4.31154	4.78247	5.36895	5.23137	5.33013	35005.5	206026	0.00581996	5.88553
672511	Rnf213	2493.67	1053.56	4406.4	19449.2	11495.4	15379.5	3.39684	3.02266	3.64408	4.2889	4.06052	4.18694	2651.21	15441.4	0.0127904	5.82428
14450	Gart	3703.23	4585.19	20927.8	60026.5	49136.5	58758.1	3.56858	3.66136	4.32072	4.77834	4.6914	4.76907	9738.72	55973.7	0.0197906	5.74754
54709	Eif3i	9370.81	3777.67	3713.92	36282.2	30100.6	29071.3	3.97178	3.57722	3.56983	4.55969	4.47857	4.46347	5620.8	31818	0.00429473	5.66076
16593	Klc1	382.889	93.2409	1333.26	3009.28	3499.98	3558.95	2.58307	1.96961	3.12492	3.47846	3.54407	3.55132	603.131	3356.07	0.0447456	5.56441
29810	Bag3	5199.84	4108.72	8341.02	27909.5	34832.6	35066.8	3.71599	3.61371	3.92122	4.44575	4.54199	4.5449	5883.19	32603	0.00137933	5.54171
56705	Ranbp9	1360.69	814.551	3421.03	13668.9	6610.57	9330.67	3.13376	2.91092	3.53416	4.13573	3.82024	3.96991	1865.42	9870.04	0.018487	5.29105
71865	Fbxo30	229.874	221.676	602.413	2221.71	1271.18	2071.32	2.36149	2.34572	2.77989	3.34669	3.10421	3.31625	351.321	1854.73	0.00923381	5.27932
13043	Cttn	7819.3	6533.08	16450.6	55491.1	45925.9	59753.1	3.89317	3.81512	4.21618	4.74422	4.66206	4.77636	10267.7	53723.4	0.00410697	5.23229
17463	Psmd7	5900.07	2308.8	7789.42	35645.6	23989.2	22894.2	3.77086	3.36339	3.89151	4.55201	4.38002	4.35973	5332.76	27509.7	0.011541	5.15861
218629	Dhx29	431.487	142.893	472.17	1443.99	2144.77	1714.38	2.63497	2.15501	2.6741	3.15957	3.33138	3.23411	348.85	1767.72	0.0123717	5.06726
109624	Cald1	4215.29	5647.99	14502.5	38179.2	33008.9	52278.6	3.62483	3.75189	4.16144	4.58183	4.51863	4.71832	8121.91	41155.6	0.0115802	5.06722
107701	Sf3b4	1595.98	777.091	1032.47	6809.15	4172.5	6219.38	3.20303	2.89047	3.01388	3.83309	3.6204	3.79375	1135.18	5733.68	0.00311063	5.05089
53356	Eif3g	12845.9	9625.59	28096.9	71107	88939.8	95105.8	4.10877	3.98343	4.44866	4.85191	4.9491	4.97821	16856.2	85050.9	0.00662117	5.04569
19184	Psmc5	15582.1	8823.27	25839.6	74104.8	81346.1	92265.5	4.19262	3.94563	4.41229	4.86985	4.91034	4.96504	16748.3	82572.1	0.0060166	4.93018
108155	Ogt	334.194	176.585	119.225	1038.53	763.826	1277.89	2.524	2.24695	2.07637	3.01642	2.88299	3.10649	210.001	1026.75	0.00782485	4.88924
23942	Mta2	3591.55	1209.99	3085.99	16342.2	7491.75	14484.7	3.55528	3.08278	3.48939	4.21331	3.87458	4.16091	2629.17	12772.9	0.0175741	4.85814
70247	Psmd1	10095.7	6004.81	11202.5	49315	32034.9	49254.3	4.00414	3.7785	4.04931	4.69298	4.50562	4.69244	9100.99	43534.7	0.00277332	4.78351
18415	Hspa4l	509.371	408.344	1713.82	5458.68	1935.23	4730.65	2.70703	2.61103	3.23396	3.73709	3.28673	3.67492	877.177	4041.52	0.0404161	4.60741
107932	Chd4	1561.31	910.937	4899.88	12325.3	8650.06	12685.6	3.19349	2.95949	3.69019	4.0908	3.93702	4.10331	2457.38	11220.3	0.0263923	4.56598
52635	Esyt2	775.028	168.908	1318.35	4500.74	2629.26	2998.97	2.88932	2.22765	3.12003	3.65328	3.41983	3.47697	754.095	3376.32	0.04939	4.47732
13669	Eif3a	23798.1	13186	55759.1	112838	121119	176260	4.37654	4.12011	4.74632	5.05245	5.08321	5.24615	30914.4	136739	0.0203981	4.42315
19185	Psmd4	10132	6370.56	19298.6	74846.4	33299.9	49046.9	4.0057	3.80418	4.28553	4.87417	4.52244	4.69061	11933.7	52397.7	0.0183577	4.39072
80888	Hspb8	4161.07	4387.54	8562.77	31950	21708.9	19895.3	3.6192	3.64222	3.93261	4.50447	4.33664	4.29875	5703.79	24518.1	0.00550902	4.29856
56459	Sae1	404.208	1075.91	346.258	2843.79	2244.78	2708.88	2.6066	3.03178	2.5394	3.4539	3.35117	3.43279	608.792	2599.15	0.0120104	4.26935
18538	Pcna	11666.6	9545.41	32854.5	99684.2	63839.7	63403.3	4.06694	3.97979	4.51659	4.99863	4.80509	4.80211	18022.2	75642.4	0.018899	4.19719
15481	Hspa8	1.15613e+06	1.2056e+06	2.57373e+06	8.07955e+06	5.93033e+06	6.4717e+06	6.06301	6.0812	6.41056	6.90739	6.77308	6.81102	1.64516e+06	6.82719e+06	0.00573638	4.14988
64340	Dhx38	552.139	1408	2031.14	4689.83	4815.2	7024.74	2.74205	3.1486	3.30774	3.67116	3.68261	3.84663	1330.43	5509.92	0.0198566	4.14146
56399	Akap8	29976.3	30480.6	50781.2	198157	104724	157419	4.47678	4.48402	4.7057	5.29701	5.02005	5.19706	37079.4	153433	0.00507235	4.13797
56436	Adrm1	1739.61	1006.86	8689.69	15490.8	14490.5	17265.6	3.24045	3.00297	3.939	4.19007	4.16108	4.23718	3812.05	15749	0.0465883	4.13136
68135	Eif3h	12308.1	5309.35	22110.1	41774.7	54285.8	62585.3	4.09019	3.72504	4.34459	4.62091	4.73469	4.79647	13242.5	52881.9	0.023774	3.99335
227613	Tubb4b	90678.6	96243.1	290617	852648	728200	313991	4.9575	4.98337	5.46332	5.93077	5.86225	5.49692	159180	631613	0.04167	3.96792
19345	Rab5c	3102.17	1567.5	3113.32	8559.53	11076	11000.8	3.49167	3.19521	3.49322	3.93245	4.04438	4.04142	2594.33	10212.1	0.00440398	3.9363
14109	Fau	131676	169127	132352	506312	611346	586417	5.11951	5.22821	5.12173	5.70442	5.78629	5.76821	144385	568025	0.000165742	3.9341
16341	Eif3e	25244.9	11989.3	34825.7	89795.9	96893.8	95241.3	4.40217	4.07879	4.5419	4.95326	4.9863	4.97883	24020	93977	0.0100702	3.91245
75352	4930550L24Rik	1988.36	1681.28	9039.02	17698.6	18133.8	13612.1	3.2985	3.22564	3.95612	4.24794	4.25849	4.13393	4236.22	16481.5	0.0378493	3.89061
56321	Aatf	977.188	537.706	616.646	3485.24	2765.55	1978.8	2.98998	2.73054	2.79004	3.54223	3.44178	3.2964	710.514	2743.2	0.00511533	3.86087
234407	Colgalt1	6383.4	3662.84	14652.2	23163.8	31145.3	41027.6	3.80505	3.56382	4.1659	4.36481	4.49339	4.61308	8232.81	31778.9	0.0269228	3.86003
108888	Atad3a	1795.09	2809.52	4506.39	11522.5	11330.1	12191.7	3.25409	3.44863	3.65383	4.06155	4.05423	4.08606	3037	11681.4	0.00604096	3.84637
192231	Hexim1	196.227	195.055	216.133	1189.91	494.905	632.969	2.29276	2.29016	2.33472	3.07551	2.69452	2.80138	202.472	772.594	0.00852487	3.81581
13690	Eif4g2	3870.67	3608.84	8662.98	9530.81	23712	28324.5	3.58779	3.55737	3.93767	3.97913	4.37497	4.45216	5380.83	20522.4	0.0394343	3.81399
26965	Cul1	1184.49	515.669	3072.36	6167.33	6273.43	5752.21	3.07353	2.71237	3.48747	3.7901	3.7975	3.75983	1590.84	6064.32	0.0368114	3.81202
212880	Ddx46	1933.94	1036.94	5011.77	8258.31	8697.52	13127.8	3.28644	3.01576	3.69999	3.91689	3.9394	4.11819	2660.89	10027.9	0.0346079	3.76863
75786	Ckap5	387.92	316.742	1195.19	2177.59	1526.5	3434.44	2.58874	2.50071	3.07744	3.33798	3.1837	3.53586	633.285	2379.51	0.0378555	3.75741
12345	Capzb	7048.43	5184.88	22596.4	52392.3	40713.2	36366.8	3.84809	3.71474	4.35404	4.71927	4.60974	4.5607	11609.9	43157.4	0.0304014	3.71729
21762	Psmd2	13405.9	10432.4	38362.7	77668.6	67446.1	84716	4.12729	4.01838	4.58391	4.89025	4.82896	4.92797	20733.7	76610.3	0.0219715	3.69497
27979	Eif3b	33369	29645.5	87124.5	138070	169854	241969	4.52334	4.47196	4.94014	5.1401	5.23008	5.38376	50046.3	183298	0.0210821	3.66256
20848	Stat3	957.862	916.664	3465.33	5826.97	5978.83	7412.64	2.9813	2.96221	3.53974	3.76544	3.77662	3.86997	1779.95	6406.14	0.02874	3.59906
66085	Eif3f	45179.5	27543.9	92633.2	169376	207240	212083	4.65494	4.44003	4.96677	5.22885	5.31647	5.32651	55118.8	196233	0.0180381	3.56019
55944	Eif3d	43278	23411.1	63567.3	148861	127448	174136	4.63627	4.36942	4.80323	5.17278	5.10533	5.24089	43418.8	150148	0.0125451	3.45814
66413	Psmd6	6140.21	4326.46	16960.7	38672.1	22475.1	33694.8	3.78818	3.63613	4.22944	4.5874	4.3517	4.52756	9142.46	31614	0.034313	3.45793
19173	Psmb5	6111.75	1511.24	4292.28	12125.6	15666.3	13403.9	3.78617	3.17933	3.63269	4.0837	4.19497	4.12723	3971.76	13731.9	0.0311757	3.4574
68365	Rab14	3916.67	6134.13	5058.15	12879.8	17329.2	21861.8	3.59292	3.78775	3.70399	4.10991	4.23878	4.33969	5036.32	17356.9	0.00358936	3.44635
18971	Pold1	171.986	175.623	832.6	1255.68	1452.61	1343.51	2.23549	2.24458	2.92044	3.09888	3.16215	3.12824	393.403	1350.6	0.0435348	3.43312
19179	Psmc1	15126.3	12917.1	40221.2	68895.9	80389.5	84943.1	4.17973	4.11116	4.60446	4.83819	4.9052	4.92913	22754.9	78076.1	0.0194126	3.43118
15502	Dnaja1	8620.28	9662.63	22924.7	58994.4	26179.4	54132.4	3.93552	3.9851	4.3603	4.77081	4.41796	4.73346	13735.9	46435.4	0.0351052	3.38059
223691	Eif3l	48333.2	38486.4	81970.3	157684	207682	201503	4.68425	4.58531	4.91366	5.19779	5.3174	5.30428	56263.3	188957	0.00640042	3.35843
27370	Rps26	183477	152028	221945	744038	557637	565607	5.26358	5.18192	5.34625	5.8716	5.74635	5.75251	185817	622427	0.00109215	3.34968
78830	Slc25a12	846.544	1896.41	3032.39	7410.78	5457.1	6353.72	2.92765	3.27793	3.48178	3.86986	3.73696	3.80303	1925.11	6407.2	0.0259943	3.32822
22247	Umps	1578.07	1283.36	5690.51	10780	7661.65	9956.46	3.19813	3.10835	3.75515	4.03262	3.88432	3.9981	2850.65	9466.04	0.0406743	3.32066
67089	Psmc6	21759	17185.2	50738.9	104635	76035.7	114611	4.33764	4.23515	4.70534	5.01968	4.88102	5.05923	29894.4	98427.1	0.021337	3.2925
217431	Nol10	1097.13	356.499	847.38	2988.16	1717.66	2862.81	3.04026	2.55206	2.92808	3.4754	3.23494	3.45679	767.003	2522.88	0.0300895	3.28927
15525	Hspa4	17587	15984.7	41344.5	104671	52453	87462.6	4.24519	4.2037	4.61642	5.01983	4.71977	4.94182	24972.1	81528.9	0.0276011	3.26481
26926	Aifm1	887.47	1030.68	2720.27	5878.72	5226.9	3988.65	2.94815	3.01313	3.43461	3.76928	3.71824	3.60083	1546.14	5031.43	0.0245276	3.25418
22123	Psmd3	9140.64	10561.2	28126.9	53413.6	50235.3	51846.9	3.96098	4.02371	4.44912	4.72765	4.70101	4.71472	15942.9	51832	0.0206212	3.25109
11898	Ass1	4441.78	7971.23	18795.3	47141.7	26851	27009.7	3.64756	3.90153	4.27405	4.6734	4.42896	4.43152	10402.8	33667.5	0.0457841	3.23639
56347	Eif3c	31580.9	27471.1	58602.2	98909.5	119479	160945	4.49942	4.43888	4.76791	4.99524	5.07729	5.20668	39218.1	126444	0.0114251	3.22414
98221	Eif3m	12612	13491.6	29065.1	47014.7	63447.6	66583.6	4.10078	4.13006	4.46337	4.67223	4.80242	4.82337	18389.5	59015.3	0.0130675	3.20918
66244	Nemf	2361.5	1217.61	1548.94	5974.31	3849.66	6586.58	3.37319	3.08551	3.19004	3.77629	3.58542	3.81866	1709.35	5470.18	0.00988422	3.20015
26433	Plod3	5904.33	4908.2	11457.4	17159	22334	31364.3	3.77117	3.69092	4.05909	4.23449	4.34897	4.49644	7423.31	23619.1	0.0183505	3.18174
11657	Alb	22767.2	66814.9	72907.3	191498	141493	179634	4.35731	4.82487	4.86277	5.28216	5.15074	5.25439	54163.1	170875	0.0307739	3.15482
22793	Zyx	12519.9	12392.4	22597.7	40517.4	51259.7	56659.2	4.0976	4.09316	4.35406	4.60764	4.70978	4.75327	15836.7	49478.7	0.00619433	3.12432
100169	Phactr4	566.877	423.097	876.13	1412.02	1863.87	2550.75	2.75349	2.62644	2.94257	3.14984	3.27042	3.40667	622.035	1942.21	0.0131835	3.12236
19166	Psma2	12746.7	4267.68	8377.83	32125.4	15615.2	29605.6	4.1054	3.63019	3.92313	4.50685	4.19355	4.47137	8464.07	25782.1	0.0414237	3.04606
216766	Gemin5	5394.04	4358.08	11486.1	23545.4	16219.6	23817.4	3.73191	3.6393	4.06017	4.37191	4.21004	4.37689	7079.4	21194.1	0.0214997	2.99378
69807	Trim32	752.395	432.825	905.207	2785.14	1459.75	1919.05	2.87645	2.63631	2.95675	3.44485	3.16428	3.28309	696.809	2054.65	0.0197131	2.94865
67958	U2surp	2631.75	1604.4	2686.26	8069.98	4736.57	7465.85	3.42024	3.20531	3.42915	3.90687	3.67546	3.87308	2307.47	6757.47	0.0104726	2.92852
68794	Flnc	9818.16	8283.73	26795.9	43731.9	37623.7	49740.8	3.99203	3.91823	4.42807	4.6408	4.57546	4.69671	14965.9	43698.8	0.0322113	2.91988
229542	Gatad2b	3029.56	1749.93	3377.74	7299.98	8254.5	8188.23	3.48138	3.24302	3.52863	3.86332	3.91669	3.91319	2719.08	7914.24	0.00596141	2.91064
19943	Rpl28	93146.7	54780.1	112759	177480	290945	269978	4.96917	4.73862	5.05215	5.24915	5.46381	5.43133	86895.4	246134	0.0160307	2.83253
81898	Sf3b1	8028.69	6665.37	19666.2	26995	29707.2	39920.9	3.90464	3.82382	4.29372	4.43128	4.47286	4.6012	11453.4	32207.7	0.0324512	2.81206
226982	Eif5b	6397.07	5094.37	17689.6	26543.8	25365.2	29178.8	3.80598	3.70709	4.24772	4.42396	4.40424	4.46507	9727.02	27029.3	0.0378094	2.77879
28080	Atp5o	20243.8	20385.4	62549.4	110697	83244.4	92223.4	4.30629	4.30932	4.79622	5.04414	4.92035	4.96484	34392.9	95388.4	0.0386721	2.77349
16898	Rps2	205683	90189.3	255688	500229	526965	501857	5.3132	4.95515	5.40771	5.69917	5.72178	5.70058	183854	509684	0.0251017	2.77223
53761	Prrc2a	1670.83	1831.54	4350.05	7338.92	6312.63	7793.52	3.22293	3.26282	3.63849	3.86563	3.80021	3.89173	2617.48	7148.36	0.0241151	2.73101
13194	Ddb1	3611.46	2087.18	7060.75	14386.1	11674.5	8752.55	3.55768	3.31956	3.84885	4.15794	4.06724	3.94213	4253.13	11604.4	0.0438735	2.72843
73830	Eif3k	30396.6	25928.9	43773	82570.5	82259	107488	4.48282	4.41378	4.64121	4.91683	4.91518	5.03136	33366.1	90772.5	0.00468399	2.7205
57294	Rps27	37806.1	64756.2	90908.5	169499	172148	177131	4.57756	4.81128	4.9586	5.22917	5.2359	5.24829	64490.3	172926	0.0148653	2.68143
100043813	Rps27rt	37806.1	64756.2	90908.5	169499	172148	177131	4.57756	4.81128	4.9586	5.22917	5.2359	5.24829	64490.3	172926	0.0148653	2.68143
22166	Txn1	20749.3	21694.2	48548.4	103993	74441.8	64424	4.317	4.33634	4.68617	5.01701	4.87182	4.80905	30330.6	80953	0.0283643	2.66902
26444	Psma7	13399.3	8309.32	24343.5	35498.2	31588.9	55585.8	4.12708	3.91957	4.38638	4.55021	4.49953	4.74496	15350.7	40891	0.0423788	2.66378
14828	Hspa5	168427	202797	435213	724983	571311	804100	5.22641	5.30706	5.6387	5.86033	5.75687	5.90531	268812	700131	0.0280605	2.60454
270058	Map1s	1970.04	1919.7	5018.88	7669.49	7261.99	8220.59	3.29447	3.28323	3.70061	3.88477	3.86106	3.9149	2969.54	7717.36	0.0289695	2.59884
22630	Ywhaq	56789.8	68262.5	183732	284987	257522	245546	4.75427	4.83418	5.26419	5.45482	5.41081	5.39013	102928	262685	0.0427033	2.55212
11431	Acp1	18607.4	19791.8	52028.4	95499.7	65365.9	66192.1	4.26969	4.29649	4.71624	4.98	4.81535	4.82081	30142.5	75685.9	0.0449935	2.51093
69237	Gtpbp4	5625.59	4775.15	8001.21	15130.7	11904.8	18576.4	3.75017	3.67899	3.90316	4.17986	4.07572	4.26896	6133.98	15204	0.0100957	2.47864
74213	Rbm26	296.584	275.457	129.139	431.427	524.547	725.696	2.47215	2.44005	2.11106	2.63491	2.71978	2.86075	233.727	560.557	0.0402961	2.39834
67418	Ppil4	991.019	2334.57	1647.44	3175.3	4070.68	4466.68	2.99608	3.36821	3.21681	3.50179	3.60967	3.64998	1657.68	3904.22	0.0280433	2.35524
15526	Hspa9	154850	170152	354045	548731	458984	590846	5.18991	5.23084	5.54906	5.73936	5.6618	5.77147	226349	532853	0.027396	2.35412
11774	Ap3b1	968.345	549.169	1626.24	2076.65	2406.93	2883.37	2.98603	2.73971	3.21119	3.31736	3.38146	3.4599	1047.92	2455.65	0.0457902	2.34336
12261	C1qbp	6410.09	8064.49	16447.4	23047	22750.1	26186.6	3.80686	3.90658	4.2161	4.36261	4.35698	4.41808	10307.3	23994.5	0.0320198	2.32791
26413	Mapk1	6635.93	8619	15862.8	25086.6	23367.1	23486	3.8219	3.93546	4.20038	4.39944	4.36861	4.37081	10372.6	23979.9	0.0249548	2.31186
19899	Rpl18	677369	407821	1.0081e+06	1.73831e+06	1.52836e+06	1.55988e+06	5.83083	5.61047	6.0035	6.24013	6.18422	6.19309	697764	1.60885e+06	0.0273424	2.30572
224045	Eif2b5	3620.59	3282.17	7296.23	10666.9	9679.7	11681.1	3.55878	3.51616	3.8631	4.02804	3.98586	4.06748	4732.99	10675.9	0.0270176	2.25563
20174	Ruvbl2	23671.8	18961.1	36062.5	75547.5	51580.3	50197.4	4.37423	4.27786	4.55706	4.87822	4.71248	4.70068	26231.8	59108.4	0.0225651	2.25331
16563	Kif2a	1657.3	1865.14	2483.45	5329.4	3128.84	4499.28	3.2194	3.27071	3.39505	3.72668	3.49538	3.65314	2001.96	4319.17	0.0184132	2.15747
26905	Eif2s3x	57685.6	49553.9	72337.7	136553	126020	114223	4.76107	4.69508	4.85936	5.1353	5.10044	5.05775	59859.1	125598	0.00347947	2.09823
19946	Rpl30	107262	79239.5	98077.5	202256	201882	192643	5.03045	4.89894	4.99157	5.3059	5.3051	5.28475	94859.7	198927	0.00120373	2.09706
664969	Gm7429	107262	79239.5	98077.5	202256	201882	192643	5.03045	4.89894	4.99157	5.3059	5.3051	5.28475	94859.7	198927	0.00120373	2.09706
20104	Rps6	238307	173138	361625	575822	535482	492242	5.37714	5.23839	5.55826	5.76029	5.72875	5.69218	257690	534516	0.0238639	2.07426
105244208	LOC105244208	238307	173138	361625	575822	535482	492242	5.37714	5.23839	5.55826	5.76029	5.72875	5.69218	257690	534516	0.0238639	2.07426
74351	Ddx23	6348.64	6329.58	13221.6	15146.2	19119.1	18933.5	3.80268	3.80137	4.12128	4.1803	4.28147	4.27723	8633.28	17732.9	0.0386934	2.05402
115489125	115489125	21501	22617.9	36831	60930.1	54542.3	50296.8	4.33246	4.35445	4.56621	4.78483	4.73673	4.70154	26983.3	55256.4	0.0145242	2.0478
110954	Rpl10	263227	263081	450919	619984	612663	735069	5.42033	5.42009	5.6541	5.79238	5.78722	5.86633	325743	655905	0.0180629	2.01357
67097	Rps10	109322	96010.8	183434	276226	232177	259045	5.03871	4.98232	5.26348	5.44126	5.36582	5.41338	129589	255816	0.0244733	1.97405
26443	Psma6	14377.4	11216.8	20783.1	34029.4	23430.5	31155.7	4.15768	4.04987	4.31771	4.53185	4.36978	4.49354	15459.1	29538.6	0.0343394	1.91075
81702	Ankrd17	176.026	122.776	205.963	422.671	267.874	270.44	2.24558	2.08911	2.31379	2.626	2.42793	2.43207	168.255	320.329	0.0401676	1.90383
68879	Prpf6	2903.29	2725.88	3778.5	6741.49	4032.78	6385.63	3.46289	3.43551	3.57732	3.82876	3.6056	3.8052	3135.89	5719.97	0.0374429	1.82403
20102	Rps4x	398897	407908	538613	679138	831669	880448	5.60086	5.61056	5.73128	5.83196	5.91995	5.9447	448472	797085	0.00971511	1.77733
11837	Rplp0	183928	164365	302304	431252	346404	370018	5.26465	5.21581	5.48044	5.63473	5.53958	5.56822	216866	382558	0.0388621	1.76403
20044	Rps14	755602	932748	1.28152e+06	1.70516e+06	1.74513e+06	1.75484e+06	5.87829	5.96976	6.10773	6.23176	6.24183	6.24424	989958	1.73504e+06	0.019054	1.75264
140858	Wdr5	1607.96	2617.59	2141.96	3390.11	3744.84	4010.28	3.20627	3.4179	3.33081	3.53021	3.57343	3.60317	2122.51	3715.08	0.0181793	1.75033
57808	Rpl35a	194944	162072	176299	256664	267799	335800	5.28991	5.20971	5.24625	5.40937	5.42781	5.52608	177771	286754	0.00874265	1.61305
27050	Rps3	495315	491573	696277	748689	784799	872493	5.69488	5.69159	5.84278	5.8743	5.89476	5.94076	561055	801994	0.0403743	1.42944
54127	Rps28	602797	743112	647844	819611	826416	799871	5.78017	5.87105	5.81147	5.91361	5.9172	5.90302	664584	815299	0.0286195	1.22678
56449	Ybx3	33615.5	38445	40991.1	32924.4	26285.2	27368.9	4.52654	4.58484	4.61269	4.51752	4.41971	4.43726	37683.9	28859.5	0.0415899	0.765831
53610	Nono	233125	289690	359271	145309	164678	122888	5.36759	5.46193	5.55542	5.16229	5.21664	5.08951	294029	144292	0.00958344	0.49074
16665	Krt15	155236	333532	270930	144220	98163.8	110964	5.19099	5.52314	5.43286	5.15903	4.99195	5.04518	253233	117783	0.045816	0.465116
68239	Krt42	74608.1	54055.4	103887	42658	29796.8	27950	4.87279	4.73284	5.01656	4.63	4.47417	4.44638	77517	33468.3	0.0232336	0.431754
107686	Snrpd2	113551	149254	178391	76699.5	56814.6	55273.4	5.05519	5.17393	5.25137	4.88479	4.75446	4.74252	147065	62929.2	0.00740541	0.427899
229317	Eif2a	13416.4	25752.1	26005.7	11801.4	9301.15	6658.93	4.12764	4.41081	4.41507	4.07193	3.96854	3.8234	21724.7	9253.81	0.0382674	0.425957
269774	Aak1	4504.56	5055.02	6731.6	2329.18	1440.91	2664.96	3.65365	3.70372	3.82812	3.3672	3.15864	3.42569	5430.39	2145.01	0.0129021	0.395002
22668	Sf1	7058.48	8332.8	14123.3	3270.21	4362.99	3864.52	3.84871	3.92079	4.14993	3.51458	3.63978	3.5871	9838.18	3832.57	0.0159287	0.389561
217980	Larp4b	1017.44	1369.74	2131.77	768.597	322.377	506.425	3.00751	3.13664	3.32874	2.8857	2.50836	2.70452	1506.32	532.466	0.0331134	0.353489
20643	Snrpe	220608	420553	528121	112408	131864	135220	5.34362	5.62382	5.72273	5.0508	5.12013	5.13104	389760	126497	0.0164088	0.324552
15382	Hnrnpa1	167364	360515	336042	119023	57385	89521.2	5.22366	5.55692	5.52639	5.07563	4.7588	4.95193	287974	88643.2	0.0227367	0.307817
56275	Rbm14	65110.9	46403.2	57432.3	20344.3	10903.9	17136.3	4.81365	4.66655	4.75916	4.30844	4.03758	4.23392	56315.5	16128.2	0.003775	0.28639
20924	Supt5	956.676	479.024	1659.45	344.808	196.159	312.275	2.98077	2.68036	3.21996	2.53758	2.29261	2.49454	1031.72	284.414	0.0402706	0.275671
68045	Rtraf	15635.4	44347.5	36820.1	4251.51	9526.55	12671.9	4.19411	4.64687	4.56608	3.62854	3.97894	4.10284	32267.6	8816.64	0.0467818	0.273235
22763	Zfr	1179.82	774.62	1443.75	630.175	164.87	130.697	3.07182	2.88909	3.15949	2.79946	2.21714	2.11627	1132.73	308.58	0.0434904	0.272422
108100	Baiap2	6107.55	6860.23	12012.6	2894.66	3015.04	892.973	3.78587	3.83634	4.07964	3.4616	3.47929	2.95084	8326.8	2267.56	0.0367486	0.272321
17454	Mov10	13656.6	25937.3	43961.8	10065.2	4363.96	8042.23	4.13534	4.41392	4.64308	4.00282	3.63988	3.90538	27851.9	7490.47	0.0398263	0.26894
59035	Carm1	3876.99	10335.9	14589.8	2461.83	1760.93	3332.52	3.58849	4.01435	4.16405	3.39126	3.24574	3.52277	9600.9	2518.43	0.0478988	0.262312
320267	Fubp3	1369.16	1584.59	3569.2	685.431	386.336	634.177	3.13646	3.19992	3.55257	2.83596	2.58697	2.80221	2174.32	568.648	0.0213877	0.26153
72831	Dhx30	3977.44	7574.15	14105.1	2956.16	1334.51	2409.16	3.5996	3.87933	4.14938	3.47073	3.12532	3.38187	8552.24	2233.28	0.0439876	0.261133
15388	Hnrnpl	17970	32570.7	39371.4	10360.3	3843.47	8665.85	4.25455	4.51283	4.59518	4.01537	3.58472	3.93781	29970.7	7623.22	0.0221838	0.254356
74383	Ubap2l	9421.6	6259.21	18572.3	3608.16	1641.35	3340.35	3.97412	3.79652	4.26887	3.55729	3.2152	3.52379	11417.7	2863.29	0.0296681	0.250776
20853	Stau1	3184.12	10123.5	11674.6	1619.76	2427.64	2006.63	3.50299	4.00533	4.06724	3.20945	3.38518	3.30247	8327.4	2018.01	0.03946	0.242334
69878	Snrpf	111153	385816	417704	55152.2	71236.7	78681.2	5.04592	5.58638	5.62087	4.74156	4.8527	4.89587	304891	68356.7	0.0374861	0.2242
74326	Hnrnpr	6087.5	10763.6	19052.6	1270.7	1924.26	4123.82	3.78444	4.03196	4.27996	3.10404	3.28426	3.6153	11967.9	2439.59	0.0280715	0.203844
235072	2021-09-07	6598.47	4483.33	19308.1	1745.51	1632.14	2756.38	3.81944	3.6516	4.28574	3.24192	3.21276	3.44034	10130	2044.68	0.0376128	0.201845
16854	Lgals3	46072.2	66302.1	218095	6565.14	6760.42	33270.2	4.66344	4.82153	5.33865	3.81724	3.82997	4.52206	110156	15531.9	0.0459873	0.140999
53379	Hnrnpa2b1	224074	453929	611862	97869.7	34783.4	46935	5.35039	5.65699	5.78665	4.99065	4.54137	4.6715	429955	59862.7	0.00969002	0.13923
99683	Sec24b	5233.21	7578.87	14907.9	1314.48	1129.67	1391.22	3.71877	3.8796	4.17342	3.11875	3.05295	3.14339	9239.99	1278.45	0.00381318	0.138361
218811	Sec24c	12604.1	21278.2	40554.5	3489.02	2469.93	3746.25	4.10051	4.32794	4.60804	3.5427	3.39268	3.5736	24812.3	3235.06	0.00582837	0.130382
239528	Ago2	6936.2	15356.7	17781.9	2310.64	669.535	1795.24	3.84112	4.1863	4.24998	3.36373	2.82577	3.25412	13358.3	1591.8	0.0104057	0.119162
229279	Hnrnpa3	89116.6	153653	291676	32757.4	8704.13	20511.9	4.94996	5.18654	5.4649	4.51531	3.93973	4.31201	178149	20657.8	0.0136705	0.115958
27054	Sec23b	26790.6	48483.5	81399.1	5057.96	4420.56	8313.76	4.42798	4.68559	4.91062	3.70398	3.64548	3.9198	52224.4	5930.76	0.00482804	0.113563
15568	Elavl1	49574.3	118670	202877	23688.5	5387.82	10631.9	4.69526	5.07434	5.30723	4.37454	3.73141	4.02661	123707	13236.1	0.0189375	0.106995
27402	Pdhx	216.351	171.138	214.901	1.30953	1.30953	54.407	2.33516	2.23335	2.33224	0.117115	0.117115	1.73565	200.797	19.0087	0.038378	0.0946662
53607	Snrpa	185035	416046	576929	35914	25021.8	45018.1	5.26725	5.61914	5.76112	4.55526	4.39832	4.65339	392670	35318	0.00352395	0.0899431
20821	Trim21	408175	214277	305551	69992.7	2711.27	4648.24	5.61085	5.33098	5.48508	4.84505	3.43317	3.66729	309334	25784.1	0.0282487	0.0833534
240255	Ythdc2	99.8314	224.791	347.744	46.4487	1.30953	1.30953	1.99927	2.35178	2.54126	1.66697	0.117115	0.117115	224.122	16.3559	0.0369957	0.0729777
246707	Emilin2	31.613	13.4336	17.3312	1.30953	1.30953	1.30953	1.49987	1.12819	1.23883	0.117115	0.117115	0.117115	20.7926	1.30953	0.000442531	0.0629807
14886	Gtf2i	32632.7	23371.8	40546.9	1962.71	891.168	2465.87	4.51365	4.36869	4.60796	3.29286	2.94996	3.39197	32183.8	1773.25	0.00104299	0.0550977
109620	Dsp	309.856	740.226	218.918	65.7422	1.30953	1.30953	2.49116	2.86936	2.34028	1.81784	0.117115	0.117115	423	22.7871	0.0328898	0.0538702
226182	Taf5	371.897	628.48	790.729	87.5758	1.30953	1.30953	2.57042	2.79829	2.89803	1.94238	0.117115	0.117115	597.035	30.065	0.0300743	0.0503571
244373	Erlin2	38.6938	40.2143	7.12942	1.30953	1.30953	1.30953	1.58764	1.60438	0.853054	0.117115	0.117115	0.117115	28.6792	1.30953	0.00764759	0.0456613
93760	Arid1a	475.975	131.985	687.829	1.30953	1.30953	54.2636	2.67758	2.12052	2.83748	0.117115	0.117115	1.73451	431.93	18.9609	0.0313855	0.0438981
50911	Exosc9	420.467	2062.59	2851.98	227.435	1.30953	1.30953	2.62373	3.31441	3.45515	2.35686	0.117115	0.117115	1778.34	76.6845	0.0453877	0.0431213
68693	Hnrnpul2	500.347	1394.18	2304.75	175.941	1.30953	1.30953	2.69927	3.14432	3.36262	2.24537	0.117115	0.117115	1399.76	59.52	0.0381254	0.0425216
226144	Erlin1	43.6985	45.7434	8.11272	1.30953	1.30953	1.30953	1.64047	1.66033	0.909166	0.117115	0.117115	0.117115	32.5182	1.30953	0.00649704	0.0402707
226352	Epb41l5	548.127	2533.44	2241.21	210.97	1.30953	1.30953	2.73888	3.40371	3.35048	2.32422	0.117115	0.117115	1774.26	71.1963	0.0392522	0.0401273
667250	Gm12657	2745.69	682.664	1065.04	1.30953	1.30953	176.174	3.43865	2.83421	3.02736	0.117115	0.117115	2.24594	1497.8	59.5977	0.0359709	0.0397902
15077	Hist2h3c1	3262.99	809.326	1262.46	1.30953	1.30953	208.954	3.51362	2.90812	3.10122	0.117115	0.117115	2.32005	1778.26	70.5244	0.037156	0.0396593
15078	H3f3a	3262.99	809.326	1262.46	1.30953	1.30953	208.954	3.51362	2.90812	3.10122	0.117115	0.117115	2.32005	1778.26	70.5244	0.037156	0.0396593
15081	H3f3b	3262.99	809.326	1262.46	1.30953	1.30953	208.954	3.51362	2.90812	3.10122	0.117115	0.117115	2.32005	1778.26	70.5244	0.037156	0.0396593
97114	Hist2h3c2	3262.99	809.326	1262.46	1.30953	1.30953	208.954	3.51362	2.90812	3.10122	0.117115	0.117115	2.32005	1778.26	70.5244	0.037156	0.0396593
97908	Hist1h3g	3262.99	809.326	1262.46	1.30953	1.30953	208.954	3.51362	2.90812	3.10122	0.117115	0.117115	2.32005	1778.26	70.5244	0.037156	0.0396593
260423	Hist1h3f	3262.99	809.326	1262.46	1.30953	1.30953	208.954	3.51362	2.90812	3.10122	0.117115	0.117115	2.32005	1778.26	70.5244	0.037156	0.0396593
319148	Hist1h3c	3262.99	809.326	1262.46	1.30953	1.30953	208.954	3.51362	2.90812	3.10122	0.117115	0.117115	2.32005	1778.26	70.5244	0.037156	0.0396593
319149	Hist1h3d	3262.99	809.326	1262.46	1.30953	1.30953	208.954	3.51362	2.90812	3.10122	0.117115	0.117115	2.32005	1778.26	70.5244	0.037156	0.0396593
319150	Hist1h3b	3262.99	809.326	1262.46	1.30953	1.30953	208.954	3.51362	2.90812	3.10122	0.117115	0.117115	2.32005	1778.26	70.5244	0.037156	0.0396593
319151	Hist1h3e	3262.99	809.326	1262.46	1.30953	1.30953	208.954	3.51362	2.90812	3.10122	0.117115	0.117115	2.32005	1778.26	70.5244	0.037156	0.0396593
319152	Hist1h3h	3262.99	809.326	1262.46	1.30953	1.30953	208.954	3.51362	2.90812	3.10122	0.117115	0.117115	2.32005	1778.26	70.5244	0.037156	0.0396593
319153	Hist1h3i	3262.99	809.326	1262.46	1.30953	1.30953	208.954	3.51362	2.90812	3.10122	0.117115	0.117115	2.32005	1778.26	70.5244	0.037156	0.0396593
319154	Hist2h3b	3262.99	809.326	1262.46	1.30953	1.30953	208.954	3.51362	2.90812	3.10122	0.117115	0.117115	2.32005	1778.26	70.5244	0.037156	0.0396593
360198	Hist1h3a	3262.99	809.326	1262.46	1.30953	1.30953	208.954	3.51362	2.90812	3.10122	0.117115	0.117115	2.32005	1778.26	70.5244	0.037156	0.0396593
625328	H3f3c	3262.99	809.326	1262.46	1.30953	1.30953	208.954	3.51362	2.90812	3.10122	0.117115	0.117115	2.32005	1778.26	70.5244	0.037156	0.0396593
227648	Sec16a	1158.21	818.791	3878.96	194.918	1.30953	1.30953	3.06379	2.91317	3.58872	2.28985	0.117115	0.117115	1951.99	65.8456	0.0355727	0.0337326
14030	Ewsr1	285412	477207	592397	19998.3	7719.16	14723.3	5.45547	5.67871	5.77261	4.30099	3.88757	4.168	451672	14146.9	0.000594988	0.0313212
72935	Ddx41	10825.8	72231	81575.9	2570.06	926.36	960.886	4.03446	4.85872	4.91156	3.40994	2.96678	2.98267	54877.5	1485.77	0.00968804	0.0270743
232989	Hnrnpul1	88825.8	251500	308794	8567.35	3310.55	5657.39	4.94854	5.40054	5.48967	3.93285	3.5199	3.75262	216373	5845.1	0.00168635	0.027014
68339	Ccdc88c	810.205	1322.58	129.957	55.1272	1.30953	1.30953	2.90859	3.12142	2.1138	1.74137	0.117115	0.117115	754.249	19.2488	0.0298088	0.0255204
19707	Reps1	265.653	964.913	1675.21	1.30953	1.30953	68.8083	2.42432	2.98449	3.22407	0.117115	0.117115	1.83764	968.592	23.8091	0.024354	0.0245812
213988	Tnrc6b	706.017	563.641	615.953	1.30953	43.665	1.30953	2.84881	2.751	2.78955	0.117115	1.64013	0.117115	628.537	15.428	0.0129399	0.0245459
224903	Safb	370.753	766.712	2347.98	74.7944	1.30953	1.30953	2.56908	2.88463	3.37069	1.87387	0.117115	0.117115	1161.82	25.8045	0.0237565	0.0222105
12359	Cat	327.865	3405.66	1348.51	108.626	1.30953	1.30953	2.51569	3.5322	3.12985	2.03593	0.117115	0.117115	1694.01	37.0816	0.0308503	0.0218898
20334	Sec23a	2498.54	3532.08	8696.83	1.30953	1.30953	296.104	3.39769	3.54803	3.93936	0.117115	0.117115	2.47144	4909.15	99.5745	0.0272037	0.0202834
11640	Akap1	20.0155	73.5956	101.183	1.30953	1.30953	1.30953	1.30137	1.86685	2.00511	0.117115	0.117115	0.117115	64.9314	1.30953	0.00171965	0.0201679
19069	Nup88	1909.57	1736.09	3101.42	111.417	1.30953	1.30953	3.28094	3.23957	3.49156	2.04695	0.117115	0.117115	2249.03	38.0119	0.0164444	0.0169015
15530	Hspg2	79.764	44.3432	116.705	1.30953	1.30953	1.30953	1.90181	1.64683	2.06709	0.117115	0.117115	0.117115	80.2707	1.30953	0.000136815	0.0163139
233908	Fus	352096	969045	1.32426e+06	17600.2	7339.55	14263.1	5.54666	5.98634	6.12197	4.24552	3.86567	4.15421	881801	13067.6	0.000987731	0.0148192
20850	Stat5a	35.7678	76.9392	167.521	1.30953	1.30953	1.30953	1.55349	1.88615	2.22407	0.117115	0.117115	0.117115	93.4094	1.30953	0.000792688	0.0140193
20403	Itsn2	115.779	108.913	64.9775	1.30953	1.30953	1.30953	2.06363	2.03708	1.81276	0.117115	0.117115	0.117115	96.5566	1.30953	2.01049e-05	0.0135623
66861	Dnajc10	1465.61	10706.4	15386.4	354.93	1.30953	1.30953	3.16602	4.02964	4.18714	2.55014	0.117115	0.117115	9186.13	119.183	0.0301874	0.0129742
20851	Stat5b	45.2281	94.1344	205.101	1.30953	1.30953	1.30953	1.65541	1.97375	2.31197	0.117115	0.117115	0.117115	114.821	1.30953	0.000600713	0.011405
11744	Anxa11	1219.63	3844.77	3826.58	1.30953	1.30953	97.0467	3.08623	3.58487	3.58281	0.117115	0.117115	1.98698	2963.66	33.2219	0.0142443	0.0112098
69748	Aldh16a1	245.599	52.7629	58.5117	1.30953	1.30953	1.30953	2.39023	1.72233	1.76724	0.117115	0.117115	0.117115	118.958	1.30953	0.00102733	0.0110083
68011	Snrpg	8990.06	66857.3	159927	2589.25	1.30953	1.30953	3.95376	4.82515	5.20392	3.41317	0.117115	0.117115	78591.3	863.957	0.0410786	0.010993
19652	Rbm3	8358.79	25239.7	29541.3	1.30953	1.30953	638.608	3.92214	4.40208	4.47043	0.117115	0.117115	2.80523	21046.6	213.742	0.0235108	0.0101557
240756	Klhl12	52.6761	39.6545	338.993	1.30953	1.30953	1.30953	1.72161	1.59829	2.53019	0.117115	0.117115	0.117115	143.775	1.30953	0.00329904	0.00910822
217207	Dhx8	446.937	2613.62	5152.41	69.5107	1.30953	1.30953	2.65025	3.41724	3.71201	1.84205	0.117115	0.117115	2737.66	24.0433	0.0173586	0.00878242
71715	Dhx35	2789.38	21418.6	27935.7	447.503	1.30953	1.30953	3.44551	4.33079	4.44616	2.6508	0.117115	0.117115	17381.2	150.041	0.0260184	0.00863236
16403	Itga6	135.029	101.053	326.941	1.30953	1.30953	1.30953	2.13043	2.00455	2.51447	0.117115	0.117115	0.117115	187.675	1.30953	0.000164952	0.00697766
231386	Ythdc1	203.419	166.283	199.223	1.30953	1.30953	1.30953	2.30839	2.22085	2.29934	0.117115	0.117115	0.117115	189.642	1.30953	1.64617e-07	0.00690528
12870	Cp	119.849	378.853	93.3767	1.30953	1.30953	1.30953	2.07864	2.57847	1.97024	0.117115	0.117115	0.117115	197.36	1.30953	0.000365838	0.00663525
107373	Fam111a	76.277	215.922	313.135	1.30953	1.30953	1.30953	1.88239	2.3343	2.49573	0.117115	0.117115	0.117115	201.778	1.30953	0.000320763	0.00648995
70248	Dazap1	7173.93	7767.99	21057.2	214.103	1.30953	1.30953	3.85576	3.89031	4.3234	2.33062	0.117115	0.117115	11999.7	72.2406	0.0136153	0.0060202
11750	Anxa7	5391.06	8859.7	12368.1	155.664	1.30953	1.30953	3.73167	3.94742	4.0923	2.19219	0.117115	0.117115	8872.95	52.761	0.0112237	0.00594627
21343	Taf6	278.251	323.731	118.217	1.30953	1.30953	1.30953	2.44444	2.51018	2.07268	0.117115	0.117115	0.117115	240.067	1.30953	8.21472e-05	0.00545486
71997	Smg9	52.2101	381.316	302.078	1.30953	1.30953	1.30953	1.71775	2.58128	2.48012	0.117115	0.117115	0.117115	245.201	1.30953	0.00141489	0.00534063
241915	Phc3	116.663	347.606	363.13	1.30953	1.30953	1.30953	2.06693	2.54109	2.56006	0.117115	0.117115	0.117115	275.8	1.30953	0.000147398	0.00474812
14420	Galc	296.537	301.38	249.289	1.30953	1.30953	1.30953	2.47208	2.47911	2.3967	0.117115	0.117115	0.117115	282.402	1.30953	9.80722e-08	0.00463711
230257	Ptbp3	374.836	241.824	266.329	1.30953	1.30953	1.30953	2.57384	2.3835	2.42542	0.117115	0.117115	0.117115	294.33	1.30953	2.20143e-06	0.00444919
67579	Cpeb4	281.925	252.897	380.412	1.30953	1.30953	1.30953	2.45013	2.40294	2.58025	0.117115	0.117115	0.117115	305.078	1.30953	1.52147e-06	0.00429244
229211	Acad9	213.08	210.561	574.967	1.30953	1.30953	1.30953	2.32854	2.32338	2.75964	0.117115	0.117115	0.117115	332.87	1.30953	8.33314e-05	0.00393406
70361	Lman1	190.753	90.3955	750.027	1.30953	1.30953	1.30953	2.28047	1.95615	2.87508	0.117115	0.117115	0.117115	343.725	1.30953	0.00111181	0.00380982
56878	Rbms1	462.302	176.362	424.399	1.30953	1.30953	1.30953	2.66493	2.24641	2.62777	0.117115	0.117115	0.117115	354.354	1.30953	5.70702e-05	0.00369554
217351	Tnrc6c	293.378	344.07	533.461	1.30953	1.30953	1.30953	2.46743	2.53665	2.7271	0.117115	0.117115	0.117115	390.303	1.30953	5.91367e-06	0.00335517
17390	Mmp2	321.861	428.344	466.2	1.30953	1.30953	1.30953	2.50767	2.63179	2.66857	0.117115	0.117115	0.117115	405.468	1.30953	8.80287e-07	0.00322967
13859	Eps15l1	125.657	282.592	858.647	1.30953	1.30953	1.30953	2.09919	2.45116	2.93381	0.117115	0.117115	0.117115	422.299	1.30953	0.000601004	0.00310096
268880	Xxylt1	84.3084	468.38	714.531	1.30953	1.30953	1.30953	1.92587	2.6706	2.85402	0.117115	0.117115	0.117115	422.406	1.30953	0.00113059	0.00310017
21787	Tfg	2.34991e+06	3.49481e+06	4.4096e+06	10793.2	8305.26	12644	6.37105	6.54342	6.6444	4.03315	3.91935	4.10188	3.41811e+06	10580.8	1.28464e-05	0.00309552
22116	Tsks	147.747	446.287	718.871	1.30953	1.30953	1.30953	2.16952	2.64961	2.85665	0.117115	0.117115	0.117115	437.635	1.30953	0.000276722	0.00299229
233833	Tnrc6a	358.371	307.755	717.795	1.30953	1.30953	1.30953	2.55433	2.4882	2.856	0.117115	0.117115	0.117115	461.307	1.30953	2.42671e-05	0.00283874
14230	Fkbp10	207.01	433.571	801.965	1.30953	1.30953	1.30953	2.31599	2.63706	2.90416	0.117115	0.117115	0.117115	480.849	1.30953	0.000124121	0.00272337
71952	Riox1	214.097	517.298	886.728	1.30953	1.30953	1.30953	2.33061	2.71374	2.94779	0.117115	0.117115	0.117115	539.374	1.30953	0.000144475	0.00242787
244672	Cwf19l2	67.3071	814.949	765.154	1.30953	1.30953	1.30953	1.82806	2.91113	2.88375	0.117115	0.117115	0.117115	549.137	1.30953	0.00244567	0.00238471
12751	Tpp1	61.6932	1485.68	120.169	1.30953	1.30953	1.30953	1.79024	3.17192	2.07979	0.117115	0.117115	0.117115	555.846	1.30953	0.00608187	0.00235592
11745	Anxa3	165.839	498.687	1034.91	1.30953	1.30953	1.30953	2.21969	2.69783	3.0149	0.117115	0.117115	0.117115	566.48	1.30953	0.000397423	0.0023117
67145	Tomm34	165.883	279.005	1264.21	1.30953	1.30953	1.30953	2.2198	2.44561	3.10182	0.117115	0.117115	0.117115	569.698	1.30953	0.000730167	0.00229864
12193	Zfp36l2	119.124	691.818	962.931	1.30953	1.30953	1.30953	2.076	2.83999	2.9836	0.117115	0.117115	0.117115	591.291	1.30953	0.000868448	0.0022147
67337	Cstf1	315.06	612.057	869.018	1.30953	1.30953	1.30953	2.49839	2.78679	2.93903	0.117115	0.117115	0.117115	598.712	1.30953	3.4697e-05	0.00218725
18452	P4ha2	212.616	399.005	1260.7	1.30953	1.30953	1.30953	2.3276	2.60098	3.10061	0.117115	0.117115	0.117115	624.108	1.30953	0.000348513	0.00209824
67276	Eri1	413.81	1016.54	544.21	1.30953	1.30953	1.30953	2.6168	3.00713	2.73577	0.117115	0.117115	0.117115	658.188	1.30953	2.0771e-05	0.0019896
56390	Sssca1	620.622	823.843	543.488	1.30953	1.30953	1.30953	2.79283	2.91584	2.73519	0.117115	0.117115	0.117115	662.651	1.30953	9.10586e-07	0.0019762
52513	Ddx56	420.901	627.445	996.24	1.30953	1.30953	1.30953	2.62418	2.79758	2.99836	0.117115	0.117115	0.117115	681.528	1.30953	1.54979e-05	0.00192146
27055	Fkbp9	244.713	487.753	1323.06	1.30953	1.30953	1.30953	2.38866	2.6882	3.12158	0.117115	0.117115	0.117115	685.175	1.30953	0.000251395	0.00191123
12454	Ccnk	168.2	549.805	1380.75	1.30953	1.30953	1.30953	2.22582	2.74021	3.14012	0.117115	0.117115	0.117115	699.585	1.30953	0.000615327	0.00187187
67397	Erp29	412.845	874.619	852.723	1.30953	1.30953	1.30953	2.61579	2.94182	2.93081	0.117115	0.117115	0.117115	713.395	1.30953	1.43226e-05	0.00183563
54367	Zfp326	285.812	861.531	1075.42	1.30953	1.30953	1.30953	2.45608	2.93527	3.03158	0.117115	0.117115	0.117115	740.921	1.30953	0.000111582	0.00176744
19766	Ripk1	539.618	520.144	1244.43	1.30953	1.30953	1.30953	2.73209	2.71612	3.09497	0.117115	0.117115	0.117115	768.063	1.30953	2.49331e-05	0.00170498
19317	Qk	430.861	777.671	1165.32	1.30953	1.30953	1.30953	2.63434	2.8908	3.06644	0.117115	0.117115	0.117115	791.283	1.30953	2.57591e-05	0.00165495
77644	C330007P06Rik	590.711	615.943	1170.13	1.30953	1.30953	1.30953	2.77137	2.78954	3.06823	0.117115	0.117115	0.117115	792.26	1.30953	8.74564e-06	0.0016529
67050	Nkap	125.21	946.793	1420.82	1.30953	1.30953	1.30953	2.09764	2.97626	3.15254	0.117115	0.117115	0.117115	830.94	1.30953	0.00129522	0.00157596
65111	Dap3	586.533	367.863	1576.26	1.30953	1.30953	1.30953	2.76829	2.56569	3.19763	0.117115	0.117115	0.117115	843.553	1.30953	0.000126769	0.0015524
228869	Ncoa5	352.029	450.395	1785.6	1.30953	1.30953	1.30953	2.54658	2.65359	3.25178	0.117115	0.117115	0.117115	862.675	1.30953	0.000250484	0.00151799
80913	Pum2	444.922	494.298	1661.44	1.30953	1.30953	1.30953	2.64828	2.69399	3.22048	0.117115	0.117115	0.117115	866.887	1.30953	0.000117883	0.00151061
77559	Agl	414.888	838.219	1368.01	1.30953	1.30953	1.30953	2.61793	2.92336	3.13609	0.117115	0.117115	0.117115	873.705	1.30953	5.07147e-05	0.00149882
19106	Eif2ak2	490.511	1263.9	912.855	1.30953	1.30953	1.30953	2.69065	3.10171	2.9604	0.117115	0.117115	0.117115	889.088	1.30953	2.0369e-05	0.00147289
19039	Lgals3bp	22713.5	71623.7	106117	291.04	1.30953	1.30953	4.35628	4.85506	5.02579	2.46395	0.117115	0.117115	66818.1	97.8864	0.00888991	0.00146497
12331	Cap1	170.589	146.115	2522.91	1.30953	1.30953	1.30953	2.23195	2.1647	3.4019	0.117115	0.117115	0.117115	946.538	1.30953	0.00348232	0.00138349
53382	Txnl1	217.223	615.667	2019.55	1.30953	1.30953	1.30953	2.33691	2.78935	3.30526	0.117115	0.117115	0.117115	950.814	1.30953	0.000650672	0.00137727
17395	Mmp9	1116.55	857.692	907.614	1.30953	1.30953	1.30953	3.04788	2.93333	2.9579	0.117115	0.117115	0.117115	960.619	1.30953	1.31184e-07	0.00136321
70925	Cdkn2aip	938.073	1461.42	721.182	1.30953	1.30953	1.30953	2.97224	3.16478	2.85805	0.117115	0.117115	0.117115	1040.23	1.30953	5.55141e-06	0.00125889
109552	Sri	704.79	494.128	2059.6	1.30953	1.30953	1.30953	2.84806	2.69384	3.31378	0.117115	0.117115	0.117115	1086.17	1.30953	0.000108867	0.00120564
57376	Smarce1	911.971	909.495	1469.97	1.30953	1.30953	1.30953	2.95998	2.9588	3.16731	0.117115	0.117115	0.117115	1097.15	1.30953	1.91913e-06	0.00119358
67836	Wdr83	625.861	1012.48	1661.71	1.30953	1.30953	1.30953	2.79648	3.00539	3.22055	0.117115	0.117115	0.117115	1100.02	1.30953	1.90831e-05	0.00119047
69608	Sec24d	599.535	720.321	2025.21	1.30953	1.30953	1.30953	2.77781	2.85753	3.30647	0.117115	0.117115	0.117115	1115.02	1.30953	6.40117e-05	0.00117444
77371	Sec24a	727.577	713.468	2007.64	1.30953	1.30953	1.30953	2.86188	2.85337	3.30269	0.117115	0.117115	0.117115	1149.56	1.30953	4.1027e-05	0.00113915
17709	COX2	410.309	1501.36	2134.88	1.30953	1.30953	1.30953	2.61311	3.17649	3.32937	0.117115	0.117115	0.117115	1348.85	1.30953	0.000178387	0.000970849
67384	Bag4	740.925	1945.17	1434.11	1.30953	1.30953	1.30953	2.86977	3.28896	3.15658	0.117115	0.117115	0.117115	1373.4	1.30953	1.74331e-05	0.000953495
56190	Rbm38	784.316	2310.69	1522.56	1.30953	1.30953	1.30953	2.89449	3.36374	3.18257	0.117115	0.117115	0.117115	1539.19	1.30953	2.44782e-05	0.000850792
666794	Rbm24	841.168	2487.49	1639.03	1.30953	1.30953	1.30953	2.92488	3.39576	3.21459	0.117115	0.117115	0.117115	1655.9	1.30953	2.38376e-05	0.000790828
67862	2310033P09Rik	67.6112	2739.94	2660.41	1.30953	1.30953	1.30953	1.83002	3.43774	3.42495	0.117115	0.117115	0.117115	1822.66	1.30953	0.00647646	0.000718474
19383	Raly	949.976	2555.75	2220.09	1.30953	1.30953	1.30953	2.97771	3.40752	3.34637	0.117115	0.117115	0.117115	1908.6	1.30953	2.01383e-05	0.00068612
19349	Rab7	643.986	1485.12	3680.79	1.30953	1.30953	1.30953	2.80888	3.17176	3.56594	0.117115	0.117115	0.117115	1936.63	1.30953	0.000150129	0.00067619
319604	Fam168a	2808.48	1995.93	1025.42	1.30953	1.30953	1.30953	3.44847	3.30015	3.0109	0.117115	0.117115	0.117115	1943.28	1.30953	1.67152e-05	0.000673877
18226	Nup62	1805.13	1723.8	3184.63	1.30953	1.30953	1.30953	3.25651	3.23649	3.50306	0.117115	0.117115	0.117115	2237.86	1.30953	3.01759e-06	0.000585172
406219	Krt87	2814.06	5236.6	273.141	1.30953	1.30953	1.30953	3.44933	3.71905	2.43639	0.117115	0.117115	0.117115	2774.6	1.30953	0.00138878	0.000471971
54196	Pabpn1	2121.32	2618.57	3819.44	1.30953	1.30953	1.30953	3.32661	3.41806	3.582	0.117115	0.117115	0.117115	2853.11	1.30953	1.52387e-06	0.000458983
71772	Plbd2	1882.28	2580.82	4491.54	1.30953	1.30953	1.30953	3.27468	3.41176	3.6524	0.117115	0.117115	0.117115	2984.88	1.30953	7.20127e-06	0.000438721
67439	Xab2	191.484	5152.87	3813.48	1.30953	1.30953	1.30953	2.28213	3.71205	3.58132	0.117115	0.117115	0.117115	3052.61	1.30953	0.00252998	0.000428987
68263	Pdhb	2590.24	2108.49	4480.03	1.30953	1.30953	1.30953	3.41334	3.32397	3.65128	0.117115	0.117115	0.117115	3059.59	1.30953	4.3339e-06	0.000428008
65105	Arl6ip4	360.453	5906.98	8549.74	1.30953	1.30953	1.30953	2.55685	3.77137	3.93195	0.117115	0.117115	0.117115	4939.06	1.30953	0.00160113	0.000265138
101214	Tra2a	1803.56	5933.96	10326.2	1.30953	1.30953	1.30953	3.25613	3.77334	4.01394	0.117115	0.117115	0.117115	6021.23	1.30953	9.05118e-05	0.000217485
72269	Cda	3595.45	7953.13	7756.57	1.30953	1.30953	1.30953	3.55575	3.90054	3.88967	0.117115	0.117115	0.117115	6435.05	1.30953	5.41924e-06	0.0002035
67471	Gpatch1	774.918	7359.06	11251.8	1.30953	1.30953	1.30953	2.88926	3.86682	4.05122	0.117115	0.117115	0.117115	6461.93	1.30953	0.000640667	0.000202653
21841	Tia1	2626.92	8130.48	15219	1.30953	1.30953	1.30953	3.41945	3.91012	4.18239	0.117115	0.117115	0.117115	8658.79	1.30953	7.59514e-05	0.000151237
50926	Hnrnpdl	2845.91	13926.2	11116.2	1.30953	1.30953	1.30953	3.45422	4.14383	4.04596	0.117115	0.117115	0.117115	9296.13	1.30953	6.29747e-05	0.000140868
66498	Dda1	704.058	15704.8	18258.2	1.30953	1.30953	1.30953	2.84761	4.19603	4.26146	0.117115	0.117115	0.117115	11555.7	1.30953	0.00137262	0.000113323
18537	Pcmt1	8384.57	9947.53	19899.2	1.30953	1.30953	1.30953	3.92348	3.99772	4.29884	0.117115	0.117115	0.117115	12743.8	1.30953	4.22496e-06	0.000102758
55934	Rp9	686.656	17018.3	20863.2	1.30953	1.30953	1.30953	2.83674	4.23092	4.31938	0.117115	0.117115	0.117115	12856.1	1.30953	0.00156012	0.000101861
11363	Acadl	5137.55	18095.2	22685.2	1.30953	1.30953	1.30953	3.71076	4.25756	4.35574	0.117115	0.117115	0.117115	15306	1.30953	3.76955e-05	8.55567e-05
20630	Snrpc	9115.13	30231.5	8827.97	1.30953	1.30953	1.30953	3.95976	4.48046	3.94586	0.117115	0.117115	0.117115	16058.2	1.30953	2.19121e-05	8.1549e-05
210982	Bicral	20703.9	11446.7	23531	1.30953	1.30953	1.30953	4.31605	4.05868	4.37164	0.117115	0.117115	0.117115	18560.5	1.30953	1.77171e-06	7.05545e-05
21843	Tial1	9835	28075.7	29627.4	1.30953	1.30953	1.30953	3.99277	4.44833	4.47169	0.117115	0.117115	0.117115	22512.7	1.30953	1.14226e-05	5.81685e-05
70439	Taf15	10285.1	66968.9	105074	1.30953	1.30953	1.30953	4.01221	4.82587	5.02149	0.117115	0.117115	0.117115	60775.9	1.30953	0.000129038	2.15469e-05
19944	Rpl29	146064	116228	206363	252057	258706	225361	5.16454	5.06531	5.31463	5.4015	5.41281	5.35288	156218	245375	0.0500104	0.651423
27407	Abcf2	6133.51	6820.4	22485.2	34875.5	27083.9	33848.3	3.78771	3.83381	4.3519	4.54252	4.43271	4.52954	11813	31935.9	0.0502373	1.4348
20198	S100a4	1.30953	8195.06	1.30953	90545.1	69412.9	75059.5	0.117115	3.91355	0.117115	4.95687	4.84144	4.87541	2732.56	78339.1	0.0502503	4.84141
223917	Krt79	93343.8	204812	159633	77452.8	78148.8	72875.5	4.97009	5.31136	5.20312	4.88904	4.89292	4.86258	152596	76159	0.0504055	-1.00263
245877	Map7d1	1431.41	950.558	1450.89	2021.54	2394.37	4750.57	3.15577	2.97798	3.16163	3.30568	3.37919	3.67675	1277.62	3055.49	0.0504921	1.25795
101685	Spty2d1	20.0008	1.30953	1.30953	37.7912	53.4272	34.671	1.30105	0.117115	0.117115	1.57739	1.72776	1.53997	7.53994	41.9631	0.0505097	2.4765
216151	Polrmt	229.855	204.906	1003.96	94.919	1.30953	1.30953	2.36145	2.31156	3.00172	1.97735	0.117115	0.117115	479.575	32.5127	0.0506078	-3.88268
101943	Sf3b3	12307.5	9680.3	17697	38805.1	21364.7	22125	4.09017	3.98589	4.2479	4.58889	4.3297	4.34488	13228.3	27431.6	0.0507271	1.05221
116870	Mta1	262.476	1.30953	68.5731	2039.64	2307.17	2708.34	2.41909	0.117115	1.83615	3.30955	3.36308	3.4327	110.786	2351.71	0.0507465	4.40786
78920	Dlst	11994.7	9508.26	17107.2	7664.75	5419.57	8109.1	4.07899	3.9781	4.23318	3.8845	3.73396	3.90897	12870.1	7064.47	0.0509072	-0.865365
65019	Rpl23	60851.8	56911.1	106485	163995	119948	119949	4.78427	4.7552	5.02729	5.21483	5.07899	5.079	74749.3	134631	0.050956	0.848873
100044627	LOC100044627	60851.8	56911.1	106485	163995	119948	119949	4.78427	4.7552	5.02729	5.21483	5.07899	5.079	74749.3	134631	0.050956	0.848873
100862455	LOC100862455	60851.8	56911.1	106485	163995	119948	119949	4.78427	4.7552	5.02729	5.21483	5.07899	5.079	74749.3	134631	0.050956	0.848873
67040	Ddx17	40303.9	71837.4	95589.5	35750.9	19785.5	30383.9	4.60535	4.85635	4.98041	4.55329	4.29635	4.48264	69243.6	28640.1	0.0511595	-1.27365
14186	Fgfr4	96.0682	82.7266	258.821	369.945	284.328	493.616	1.98258	1.91764	2.413	2.56814	2.45382	2.69339	145.872	382.63	0.051526	1.39125
14182	Fgfr1	90.2205	77.691	243.067	347.427	267.021	463.57	1.95531	1.89037	2.38573	2.54086	2.42655	2.66612	136.993	359.339	0.051526	1.39125
105278	Cdk20	172.923	148.908	465.878	665.901	511.791	888.509	2.23785	2.17292	2.66827	2.82341	2.70909	2.94866	262.57	688.734	0.051526	1.39125
16818	Lck	133.017	114.544	358.368	512.232	393.685	683.469	2.12391	2.05897	2.55433	2.70947	2.59515	2.83472	201.977	529.795	0.051526	1.39125
22612	Yes1	133.017	114.544	358.368	512.232	393.685	683.469	2.12391	2.05897	2.55433	2.70947	2.59515	2.83472	201.977	529.795	0.051526	1.39125
17096	Lyn	128.091	110.302	345.095	493.26	379.104	658.155	2.10752	2.04258	2.53794	2.69308	2.57876	2.81833	194.496	510.173	0.051526	1.39125
17152	Mak	87.3978	75.2603	235.462	336.557	258.667	449.066	1.9415	1.87657	2.37192	2.52706	2.41274	2.65231	132.707	348.096	0.051526	1.39125
12143	Blk	119.257	102.695	321.296	459.242	352.959	612.765	2.07648	2.01155	2.5069	2.66204	2.54772	2.78729	181.083	474.989	0.051526	1.39125
14191	Fgr	115.282	99.2719	310.586	443.934	341.194	592.34	2.06176	1.99683	2.49218	2.64732	2.533	2.77257	175.046	459.156	0.051526	1.39125
56542	Ick	97.4212	83.8917	262.467	375.156	288.333	500.569	1.98865	1.92372	2.41907	2.57421	2.45989	2.69946	147.927	388.019	0.051526	1.39125
14183	Fgfr2	91.0119	78.3725	245.199	350.474	269.364	467.637	1.9591	1.89416	2.38952	2.54466	2.43034	2.66991	138.195	362.491	0.051526	1.39125
14184	Fgfr3	91.0119	78.3725	245.199	350.474	269.364	467.637	1.9591	1.89416	2.38952	2.54466	2.43034	2.66991	138.195	362.491	0.051526	1.39125
15162	Hck	117.236	100.954	315.85	451.458	346.977	602.379	2.06906	2.00413	2.49948	2.65462	2.5403	2.77987	178.013	466.938	0.051526	1.39125
14360	Fyn	116.577	100.387	314.075	448.922	345.027	598.995	2.06661	2.00168	2.49703	2.65217	2.53785	2.77742	177.013	464.315	0.051526	1.39125
21973	Top2a	2876.06	487.459	3298.19	13181.5	6045.67	17657.8	3.4588	2.68794	3.51828	4.11997	3.78144	4.24694	2220.57	12295	0.051539	2.46907
13207	Ddx5	253337	528552	700594	236459	153777	170967	5.4037	5.72309	5.84547	5.37376	5.18689	5.23291	494161	187068	0.0516896	-1.40142
74838	Naa15	1422.48	1259.23	8542.46	12097.3	13669.8	15588	3.15305	3.1001	3.93158	4.08269	4.13576	4.19279	3741.39	13785	0.0517866	1.88145
245474	Dkc1	351.213	2506.76	2547.89	259.106	1.30953	1.30953	2.54557	3.39911	3.40618	2.41348	0.117115	0.117115	1801.96	87.2416	0.0521867	-4.3684
71602	Myo1e	1.30953	547.621	712.288	25305	24599.6	17648.4	0.117115	2.73848	2.85266	4.40321	4.39093	4.24671	420.406	22517.7	0.0523651	5.74313
66480	Rpl15	156626	176597	260836	296334	301880	285671	5.19486	5.24698	5.41637	5.47178	5.47983	5.45587	198020	294629	0.0528111	0.573254
56531	Ylpm1	92.2801	254.275	186.887	1.30953	59.3946	1.30953	1.96511	2.4053	2.27158	0.117115	1.77375	0.117115	177.814	20.6712	0.0528506	-3.10468
229003	Helz2	114.309	353.508	554.321	84.1467	1.30953	1.30953	2.05808	2.5484	2.74376	1.92504	0.117115	0.117115	340.713	28.9219	0.053003	-3.55832
100609	Nsun5	233.438	41.3192	507.86	1.30953	41.2451	1.30953	2.36817	1.61615	2.70574	0.117115	1.61537	0.117115	260.872	14.6214	0.0532503	-4.15719
12461	Cct2	66161	69402.8	138218	167636	153378	176336	4.8206	4.84138	5.14056	5.22437	5.18576	5.24634	91260.5	165783	0.0533039	0.861237
75956	Srrm2	23854.8	47388.4	118602	316548	150631	184616	4.37758	4.67567	5.07409	5.50044	5.17792	5.26627	63281.6	217265	0.0535396	1.7796
235661	Dync1li1	1572.42	1724.11	5161.42	1196.75	369.605	300.314	3.19657	3.23657	3.71277	3.078	2.56774	2.47758	2819.32	622.222	0.0541971	-2.17984
20719	Serpinb6a	652.459	1186.62	4914.62	13052.1	6233.89	8044.89	2.81455	3.07431	3.69149	4.11568	3.79476	3.90552	2251.24	9110.29	0.0544065	2.01678
67951	Tubb6	28853.5	24820.3	165732	497820	493601	158922	4.4602	4.39481	5.21941	5.69707	5.69338	5.20118	73135.1	383448	0.0545479	2.39039
67045	Riok2	2832.87	1627.18	4093.48	7632.41	4425.41	7608.53	3.45223	3.21143	3.61209	3.88266	3.64595	3.8813	2851.17	6555.45	0.0546486	1.20114
93687	Csnk1a1	594.975	659.148	1840.48	5041.65	2056.5	2612.05	2.7745	2.81898	3.26493	3.70257	3.31313	3.41698	1031.53	3236.73	0.0547025	1.64975
68035	Rbm42	505.71	1138.08	2028.12	1.30953	274.3	1.30953	2.7039	3.05617	3.30709	0.117115	2.43823	0.117115	1223.97	92.3064	0.054818	-3.72899
14852	Gspt1	2117.44	4220.26	7065.7	11570	8412.33	13113.6	3.32581	3.62534	3.84916	4.06333	3.92492	4.11772	4467.8	11032	0.0549508	1.30405
54364	Rpp30	497.541	1797.34	1980.38	1.30953	304.234	1.30953	2.69683	3.25463	3.29675	0.117115	2.48321	0.117115	1425.09	102.284	0.0551838	-3.80039
20227	Sart1	3738.48	3218.32	4353.13	6986.33	4818.5	10231.2	3.57269	3.50763	3.6388	3.84425	3.68291	4.00993	3769.98	7345.34	0.0551962	0.962274
326622	Upf2	108.06	255.017	448.686	989.102	573.821	762.052	2.03366	2.40657	2.65194	2.99524	2.75878	2.88198	270.588	774.991	0.055435	1.51808
67891	Rpl4	225240	142326	420359	519834	570923	565137	5.35265	5.15328	5.62362	5.71586	5.75658	5.75215	262641	551965	0.0560296	1.07148
20239	Atxn2	4756.27	8858.5	8388.07	4157.92	1409.71	2979.56	3.67727	3.94736	3.92366	3.61888	3.14913	3.47415	7334.28	2849.06	0.0562694	-1.36417
276919	Gemin4	1330.95	228.85	1731.16	6143.54	3334.3	4950.4	3.12416	2.35955	3.23834	3.78842	3.523	3.69464	1096.99	4809.41	0.056606	2.13231
105245	Txndc5	3213.76	1895.59	4809.79	901.306	1095.28	1871.18	3.50701	3.27774	3.68213	2.95487	3.03952	3.27211	3306.38	1289.25	0.0566547	-1.35872
13437	Dnpep	841.157	1113.58	2046.06	1.30953	1.30953	349.2	2.92488	3.04672	3.31092	0.117115	0.117115	2.54307	1333.6	117.273	0.0566689	-3.50738
26893	Cops6	1.30953	853.238	1.30953	4311.8	2040.22	5310.51	0.117115	2.93107	0.117115	3.63466	3.30968	3.72514	285.286	3887.51	0.0574014	3.76837
56274	Stk3	1.30953	431.591	1.30953	2360.93	5279.8	599.3	0.117115	2.63507	0.117115	3.37308	3.72262	2.77764	144.737	2746.68	0.0574257	4.24618
76014	Zc3h18	168.935	197.598	354.271	600.031	341.493	731.297	2.22772	2.29578	2.54934	2.77817	2.53338	2.86409	240.268	557.607	0.0575881	1.2146
11834	Aqr	210.973	1808.13	1506.05	1.30953	1.30953	199.998	2.32423	3.25723	3.17784	0.117115	0.117115	2.30103	1175.05	67.5391	0.05778	-4.12086
69077	Psmd11	7579.2	1941.14	22054.4	50752.3	39724.6	42936.6	3.87962	3.28806	4.3435	4.70546	4.59906	4.63283	10524.9	44471.2	0.057942	2.07906
59013	Hnrnph1	4269.79	27125.2	9518.02	1908.25	1.30953	1.30953	3.63041	4.43337	3.97855	3.28064	0.117115	0.117115	13637.7	636.958	0.0580432	-4.42026
77980	Sbf1	62.2212	1.30953	105.098	730.878	801.396	782.946	1.79394	0.117115	2.0216	2.86384	2.90385	2.89373	56.2097	771.74	0.0585272	3.77922
53605	Nap1l1	68497.7	111533	201461	229775	270546	321554	4.83568	5.0474	5.30419	5.3613	5.43224	5.50725	127164	273959	0.0590158	1.10727
19035	Ppib	4026.46	2187.28	6918.81	1.30953	1.30953	953.152	3.60492	3.3399	3.84003	0.117115	0.117115	2.97916	4377.52	318.59	0.0590681	-3.78034
75456	Prps1l1	276.557	1.30953	858.202	24826.8	10223.3	9469.84	2.44178	0.117115	2.93359	4.39492	4.00959	3.97634	378.689	14840	0.059258	5.29233
76808	Rpl18a	62600	105528	207257	254362	263791	326958	4.79657	5.02337	5.31651	5.40545	5.42126	5.51449	125128	281704	0.0598782	1.17077
11776	Ap3d1	345.944	113.292	421.771	1208.54	561.371	933.399	2.53901	2.0542	2.62508	3.08226	2.74925	2.97007	293.669	901.104	0.0599292	1.6175
13667	Eif2b4	1985.35	811.648	3867.31	4901.41	6975.12	7002.76	3.29784	2.90937	3.58741	3.69032	3.84355	3.84527	2221.44	6293.1	0.0599566	1.50228
237859	Nsrp1	1.30953	1.30953	169.73	581.031	336.109	493.068	0.117115	0.117115	2.22976	2.7642	2.52648	2.69291	57.4498	470.069	0.0600684	3.0325
19989	Rpl7	464458	393527	880031	1.1637e+06	973497	1.00827e+06	5.66695	5.59497	5.9445	6.06584	5.98833	6.00358	579339	1.04849e+06	0.0600742	0.855836
56505	Ruvbl1	22313.6	19877.4	55577.2	90814.6	69575.1	58463.1	4.34857	4.29836	4.7449	4.95816	4.84245	4.76688	32589.4	72950.9	0.0612026	1.16252
217869	Eif5	1.30953	389.699	1.30953	1005.46	957.686	1754.98	0.117115	2.59073	0.117115	3.00237	2.98122	3.24427	130.773	1239.38	0.0616501	3.24448
66511	Chtop	211.133	1.30953	1.30953	487.765	554.175	652.364	2.32456	0.117115	0.117115	2.68821	2.74365	2.81449	71.2507	564.768	0.0617585	2.98668
19247	Ptpn11	1.30953	1.30953	479.002	1294.67	1718.89	1464.92	0.117115	0.117115	2.68034	3.11216	3.23525	3.16581	160.54	1492.83	0.0618398	3.21704
104662	Tsr1	21881.8	28788.4	50431.3	59642.9	54888.7	69310.7	4.34008	4.45922	4.7027	4.77556	4.73948	4.8408	33700.5	61280.8	0.0619911	0.862664
16480	Jup	1164.77	2672.23	866.248	1.30953	1.30953	433.182	3.06624	3.42687	2.93764	0.117115	0.117115	2.63667	1567.75	145.267	0.062315	-3.43192
228994	Ythdf1	4846.17	9212.5	9308.81	374.888	386.814	1.30953	3.6854	3.96438	3.96889	2.5739	2.5875	0.117115	7789.16	254.337	0.0628437	-4.93665
19299	Abcd3	1.30953	1.30953	148.995	533.951	185.625	673.861	0.117115	0.117115	2.17317	2.7275	2.26864	2.82857	50.5381	464.479	0.0629509	3.20017
16681	Krt2	81039	153484	111579	81387.1	55144.2	55683.9	4.90869	5.18606	5.04758	4.91056	4.7415	4.74573	115367	64071.7	0.0636365	-0.848474
11564	Adsl	15618.1	15734.5	46349.4	66628.8	47684.5	62980.1	4.19363	4.19685	4.66604	4.82366	4.67838	4.7992	25900.6	59097.8	0.0638625	1.19012
67781	Ilf2	11435.9	39507.7	42669.5	11679.8	6166.81	2630.29	4.05827	4.59668	4.63012	4.06743	3.79006	3.42	31204.4	6825.63	0.0640946	-2.19271
53317	Plrg1	674.885	3109.15	2992.68	1.30953	540.743	1.30953	2.82923	3.49264	3.47606	0.117115	2.73299	0.117115	2258.9	181.121	0.0644595	-3.6406
13681	Eif4a1	96740.7	163340	404852	503823	507377	629889	4.98561	5.21309	5.6073	5.70228	5.70533	5.79926	221644	547030	0.06448	1.30337
71435	Arhgap21	1.30953	271.527	26.2242	1951.73	733.371	953.647	0.117115	2.43381	1.4187	3.29042	2.86532	2.97939	99.6868	1212.92	0.0651349	3.60493
217715	Eif2b2	300.935	1.30953	183.701	1748.88	4733.31	6013.8	2.47847	0.117115	2.26411	3.24276	3.67516	3.77915	161.982	4165.33	0.065238	4.68453
66877	Crnkl1	612.053	5278.06	5136.8	1.30953	133.065	178.462	2.78679	3.72247	3.71069	0.117115	2.12406	2.25154	3675.64	104.279	0.0653457	-5.13948
115486944	115486944	1.30953	346.467	1.30953	758.487	770.24	1405.65	0.117115	2.53966	0.117115	2.87995	2.88663	3.14788	116.362	978.125	0.0653734	3.0714
12534	Cdk1	3324.53	3549.09	11541.1	11370.7	18983.1	16230	3.52173	3.55012	4.06225	4.05579	4.27837	4.21032	6138.23	15527.9	0.0663125	1.33897
192160	Casc3	98.8986	148.766	425.272	78.1613	1.30953	1.30953	1.99519	2.1725	2.62867	1.89299	0.117115	0.117115	224.312	26.9268	0.0664088	-3.05839
16549	Khsrp	18757.7	40531.8	57932.3	16660.4	11899.4	16148	4.27318	4.6078	4.76292	4.22168	4.07553	4.20812	39073.9	14902.6	0.0668057	-1.39064
270106	Rpl13	549537	486366	726187	1.08983e+06	692240	1.04605e+06	5.74	5.68696	5.86105	6.03736	5.84026	6.01955	587363	942707	0.0670231	0.682556
94213	Ddx50	126.781	1.30953	1.30953	379.035	244.895	222.31	2.10305	0.117115	0.117115	2.57868	2.38898	2.34696	43.1334	282.08	0.0673486	2.70923
68040	Zfp593	1.30953	569.986	1.30953	1521.06	1152.17	2164.82	0.117115	2.75586	0.117115	3.18215	3.06152	3.33542	190.868	1612.68	0.067706	3.07881
227674	Ddx31	153.362	1.30953	1.30953	572.196	189.818	423.979	2.18572	0.117115	0.117115	2.75754	2.27834	2.62734	51.9936	395.331	0.0680766	2.92665
20116	Rps8	272530	270130	508555	609581	574664	525145	5.43541	5.43157	5.70634	5.78503	5.75941	5.72028	350405	569797	0.0681194	0.701424
100040298	Gm15501	272530	270130	508555	609581	574664	525145	5.43541	5.43157	5.70634	5.78503	5.75941	5.72028	350405	569797	0.0681194	0.701424
71713	Cdc40	172.048	1769.95	1638.2	1.30953	234.513	1.30953	2.23565	3.24796	3.21437	0.117115	2.37017	0.117115	1193.4	79.0441	0.0686745	-3.91627
16573	Kif5b	1884.85	303.19	7855.43	14627.6	15140.8	23964	3.27528	2.48171	3.89517	4.16517	4.18015	4.37956	3347.82	17910.8	0.0690254	2.41953
16664	Krt14	61884.4	32367.9	93577.7	10285.6	36595.6	11462.6	4.79158	4.51011	4.97117	4.01223	4.56343	4.05928	62610	19447.9	0.0694429	-1.68678
16201	Ilf3	4468.82	14454.1	14994.8	5324.57	1819.47	2260.64	3.65019	4.15999	4.17594	3.72628	3.25995	3.35423	11305.9	3134.9	0.0703409	-1.85059
233489	Picalm	54.407	695.39	2924.89	92.4147	1.30953	1.30953	1.73565	2.84223	3.46611	1.96574	0.117115	0.117115	1224.9	31.6779	0.0709645	-5.27304
252870	Usp7	217.508	175.585	1746.48	2244.06	1992.69	3931.31	2.33748	2.24449	3.24216	3.35103	3.29944	3.59454	713.193	2722.69	0.0713379	1.93267
234549	Heatr3	56.5669	1.30953	239.726	974.807	778.586	2167.25	1.75256	0.117115	2.37972	2.98892	2.89131	3.33591	99.2009	1306.88	0.0737859	3.71963
17215	Mcm3	4757.99	3981.62	14318.6	20661	13229.4	22661.9	3.67742	3.60006	4.1559	4.31515	4.12154	4.3553	7686.07	18850.8	0.0738607	1.29431
20090	Rps29	121893	206471	58263.4	225525	315857	334539	5.08598	5.31486	4.7654	5.35319	5.49949	5.52445	128876	291973	0.0742234	1.17986
229285	Spg20	1.30953	1.30953	631.544	1613.75	925.372	2205.6	0.117115	0.117115	2.8004	3.20784	2.96632	3.34353	211.388	1581.57	0.0745248	2.9034
235041	Kank2	275.44	373.96	512.535	506.535	1007.96	1627.25	2.44003	2.57283	2.70972	2.70461	3.00344	3.21145	387.312	1047.25	0.0745757	1.43504
233870	Tufm	5036.16	5279.31	37748.4	70538.4	46951.9	41176.1	3.7021	3.72258	4.5769	4.84843	4.67165	4.61465	16021.3	52888.8	0.0746463	1.72297
399510	Map4k5	1.30953	1.30953	51.7078	155.177	173.334	40.2263	0.117115	0.117115	1.71356	2.19083	2.23888	1.60451	18.109	122.912	0.0751492	2.76285
67684	Luc7l3	1668.44	2950.83	9658.6	8636.17	19729.2	17464	3.22231	3.46994	3.98491	3.93632	4.29511	4.24214	4759.29	15276.5	0.0754471	1.68249
66489	Rpl35	528076	178589	649560	1.10708e+06	969029	1.01328e+06	5.7227	5.25186	5.81262	6.04418	5.98634	6.00573	452075	1.0298e+06	0.0757322	1.18772
27967	Cherp	1372.15	1850.43	2267.11	2460.39	2560.29	2610.98	3.1374	3.26727	3.35547	3.391	3.40829	3.4168	1829.9	2543.89	0.0757668	0.475272
56445	Dnaja2	1825.97	1335.97	1641.6	13198.9	2096.03	6991.61	3.26149	3.1258	3.21527	4.12054	3.3214	3.84458	1601.18	7428.86	0.0775427	2.21401
545389	Cep170	40.6239	1.30953	60.7259	320.722	227.548	249.145	1.60878	0.117115	1.78337	2.50613	2.35707	2.39645	34.2198	265.805	0.0779994	2.95747
108058	Camk2d	391.757	823.78	1.30953	17801.2	9835.55	5279.18	2.59302	2.91581	0.117115	4.25045	3.9928	3.72257	405.616	10972	0.078021	4.75757
12455	Ccnt1	428.91	357.604	1.30953	5156.02	6317.26	4306.17	2.63237	2.5534	0.117115	3.71231	3.80053	3.63409	262.608	5259.82	0.0780359	4.32403
23917	Impdh1	60.9239	1206.77	830.952	123.011	1.30953	1.30953	1.78479	3.08163	2.91958	2.08994	0.117115	0.117115	699.55	41.8766	0.0782942	-4.06221
76846	Rps9	460546	317011	878786	985190	1.11387e+06	972348	5.66327	5.50107	5.94388	5.99352	6.04683	5.98782	552114	1.0238e+06	0.0788425	0.890899
19951	Rpl32	74307.3	36844.5	126487	160747	202451	143905	4.87103	4.56637	5.10205	5.20614	5.30632	5.15808	79213.1	169034	0.0794128	1.09351
22284	Usp9x	53.1305	1.30953	26.4071	267.916	90.816	382.433	1.72534	0.117115	1.42172	2.428	1.95816	2.58256	26.949	247.055	0.079428	3.19653
12465	Cct5	42410.4	32905.5	96085.7	101298	103075	135516	4.62747	4.51727	4.98266	5.0056	5.01315	5.13199	57133.9	113296	0.0800511	0.987684
14388	Gab1	573.065	759.035	1499.15	1854.14	1676.2	1570.56	2.7582	2.88026	3.17585	3.26814	3.22433	3.19605	943.751	1700.3	0.0813658	0.849311
66522	Pgpep1	1.30953	1.30953	1593.71	2676.42	4161.22	3480.12	0.117115	0.117115	3.20241	3.42755	3.61922	3.54159	532.109	3439.25	0.0816172	2.6923
19089	Prkcsh	1793.31	935.341	7538.68	1.30953	1.30953	985.408	3.25366	2.97097	3.8773	0.117115	0.117115	2.99362	3422.44	329.342	0.082785	-3.37737
14376	Ganab	1396.32	2100.78	6629.48	280.884	421.131	1475.06	3.14499	3.32238	3.82148	2.44853	2.62442	3.16881	3375.53	725.69	0.0829372	-2.21769
108062	Cstf2	813.093	264.045	684.8	1.30953	58.8635	106.491	2.91014	2.42168	2.83556	0.117115	1.76985	2.02731	587.313	55.5547	0.083295	-3.40215
18673	Phb	62560.3	61204.4	120204	21018	42298.7	48993.3	4.7963	4.78678	5.07992	4.32259	4.62633	4.69014	81322.8	37436.6	0.083331	-1.11921
53975	Ddx20	4067.37	2741.86	6260.37	11906	6541.1	7167.74	3.60931	3.43805	3.7966	4.07576	3.81565	3.85538	4356.53	8538.26	0.0838252	0.970763
319322	Sf3b2	10155.2	17205	38732.8	46452.2	39354.3	63645	4.00669	4.23565	4.58808	4.66701	4.59499	4.80376	22031	49817.2	0.083876	1.17711
223254	Farp1	159.443	1.30953	425.095	5473.94	1247.42	3967.4	2.20261	0.117115	2.62849	3.7383	3.09601	3.59851	195.283	3562.92	0.0843171	4.18942
12631	Cfl1	149717	288301	832251	971805	1.01464e+06	1.10704e+06	5.17527	5.45985	5.92025	5.98758	6.00631	6.04416	423423	1.03116e+06	0.0856891	1.2841
74205	Acsl3	141.166	202.069	1.30953	1491.22	1126.54	1424.53	2.14973	2.3055	0.117115	3.17354	3.05175	3.15367	114.848	1347.43	0.0857666	3.55241
224105	Pak2	155.623	260.445	2663.88	1.30953	1.30953	187.222	2.19207	2.41572	3.42551	0.117115	0.117115	2.27236	1026.65	63.2803	0.0859625	-4.02004
267019	Rps15a	261125	302492	644837	666675	779637	676687	5.41685	5.48071	5.80945	5.82391	5.89189	5.83039	402818	707666	0.0862762	0.812941
19139	Prps1	467.802	1.30953	3348.45	42011.2	21609.6	21461.8	2.67006	0.117115	3.52484	4.62336	4.33465	4.33167	1272.52	28360.9	0.0864785	4.47814
328099	Prps1l3	467.802	1.30953	3348.45	42011.2	21609.6	21461.8	2.67006	0.117115	3.52484	4.62336	4.33465	4.33167	1272.52	28360.9	0.0864785	4.47814
70223	Nars	17271	25526.8	62009.7	76308.5	66150.4	70867.3	4.23732	4.407	4.79246	4.88257	4.82053	4.85045	34935.8	71108.8	0.0873378	1.02532
12995	Csnk2a1	8234.09	11137.3	20334.1	21764	21327.5	24719.9	3.91562	4.04678	4.30822	4.33774	4.32894	4.39305	13235.2	22603.8	0.0880643	0.77219
78655	Eif3j1	367.579	1.30953	1.30953	153.381	3480.82	1666.12	2.56535	0.117115	0.117115	2.18577	3.54168	3.22171	123.399	1766.78	0.0880951	3.83971
22379	Fmnl3	2775.4	2067.39	5993.53	8751.52	5150	8864.12	3.44333	3.31542	3.77768	3.94208	3.71181	3.94764	3612.1	7588.55	0.0882157	1.07098
20115	Rps7	361904	449826	913719	1.04013e+06	906285	1.06663e+06	5.55859	5.65304	5.96081	6.01709	5.95726	6.02801	575149	1.00435e+06	0.0884568	0.804251
227720	Nup214	2808.64	862.096	4094.33	518.742	262.142	1094.48	3.4485	2.93556	3.61218	2.71495	2.41854	3.03921	2588.36	625.122	0.0886647	-2.04983
83796	Smarcd2	324.433	83.826	301.362	1.30953	122.25	1.30953	2.51112	1.92338	2.47909	0.117115	2.08725	0.117115	236.54	41.623	0.0887885	-2.50663
78294	Rps27a	242160	245492	570541	689326	511422	750329	5.3841	5.39004	5.75629	5.83842	5.70878	5.87525	352731	650359	0.0891083	0.882669
51792	Ppp2r1a	9680.32	14071.9	41877.1	53290.5	40581.6	53425.8	3.98589	4.14835	4.62198	4.72665	4.60833	4.72775	21876.4	49099.3	0.0891379	1.16632
70333	Cd3eap	108.257	321.101	323.053	142.908	1.30953	1.30953	2.03446	2.50664	2.50927	2.15506	0.117115	0.117115	250.803	48.509	0.0898293	-2.37023
21991	Tpi1	14077.7	13603.1	96906.5	114885	106253	116390	4.14853	4.13364	4.98635	5.06026	5.02634	5.06592	41529.1	112509	0.0899622	1.43785
78798	Eml4	121.445	493.917	583.732	192.976	1.30953	1.30953	2.08438	2.69365	2.76621	2.2855	0.117115	0.117115	399.698	65.1982	0.0906143	-2.61601
104318	Csnk1d	1.30953	1.30953	548.695	1723.59	736.489	573.766	0.117115	0.117115	2.73933	3.23644	2.86717	2.75873	183.771	1011.28	0.0910553	2.4602
229709	Ahcyl1	1.30953	147.709	597.864	2775.19	2736.34	3424.22	0.117115	2.16941	2.7766	3.44329	3.43717	3.53456	248.961	2978.58	0.0910713	3.58064
11739	Slc25a4	1986.98	5342.56	2451.46	11970.2	6646.6	4769.62	3.29819	3.72775	3.38942	4.0781	3.8226	3.67848	3260.33	7795.46	0.0913016	1.25761
68298	Ncapd2	938.832	351.601	2554.34	3337.01	2798.42	4477.13	2.97259	2.54605	3.40728	3.52336	3.44691	3.651	1281.59	3537.52	0.0915709	1.4648
15441	Hp1bp3	2018.15	365.84	1746.15	4543.59	2858.35	4212.17	3.30495	2.56329	3.24208	3.6574	3.45612	3.62451	1376.72	3871.37	0.091608	1.49161
67763	Prpsap1	978.222	1.30953	7734.49	103326	63655.9	54361.5	2.99044	0.117115	3.88843	5.01421	4.80384	4.73529	2904.68	73781	0.0917437	4.6668
53893	Nudt5	1.30953	1.30953	2446.66	3544.31	5125.59	3889.28	0.117115	0.117115	3.38857	3.54953	3.70974	3.58987	816.426	4186.39	0.0919575	2.35831
20200	S100a6	51863	82442.2	164583	230597	156428	203429	4.71486	4.91615	5.21638	5.36285	5.19432	5.30841	99629.3	196818	0.0921705	0.98222
80879	Slc16a3	1.30953	1.30953	635.309	1740.09	473.423	1386.33	0.117115	0.117115	2.80299	3.24057	2.67525	3.14187	212.643	1199.95	0.0926309	2.49647
225348	Wdr36	125.881	1.30953	1.30953	66.0132	330.619	490.185	2.09996	0.117115	0.117115	1.81963	2.51933	2.69036	42.8332	295.606	0.0930411	2.78687
27207	Rps11	309036	300219	458314	735892	494342	447105	5.49001	5.47744	5.66116	5.86681	5.69403	5.65041	355857	559113	0.0938818	0.651845
68816	Ppil1	131.379	1036.34	1563.45	1.30953	302.225	1.30953	2.11852	3.0155	3.19408	0.117115	2.48033	0.117115	910.389	101.615	0.0938855	-3.16338
23997	Psmd13	3958.57	261.163	12113.8	31322.8	25868.2	27461.6	3.59754	2.41691	4.08328	4.49586	4.41277	4.43873	5444.51	28217.5	0.0940526	2.37372
217737	Ahsa1	562.488	1.30953	2914.09	17997.6	16362.3	35040.3	2.75011	0.117115	3.4645	4.25522	4.21384	4.54457	1159.29	23133.4	0.0950718	4.31866
16646	Kpna1	1760.62	2538.18	7604.18	1606.81	1143.53	733.756	3.24567	3.40452	3.88105	3.20596	3.05825	2.86555	3967.66	1161.37	0.0953418	-1.77247
219249	Tdrd3	84.2618	340.003	1044.57	172.852	1.30953	1.30953	1.92563	2.53148	3.01894	2.23767	0.117115	0.117115	489.613	58.4904	0.0975335	-3.06537
83797	Smarcd1	184.74	81.6062	290.171	1.30953	118.627	1.30953	2.26656	1.91172	2.46265	0.117115	2.07418	0.117115	185.506	40.4153	0.0980783	-2.19849
66894	Wwp2	1.30953	1.30953	115.645	101.192	277.415	130.13	0.117115	0.117115	2.06313	2.00514	2.44313	2.11438	39.4212	169.579	0.0981971	2.10491
68193	Rpl24	196030	252722	439565	522383	450290	445179	5.29232	5.40264	5.64302	5.71799	5.65349	5.64853	296106	472617	0.0983881	0.67456
14670	Gnl1	28.0686	321.794	1138.05	79.0159	1.30953	1.30953	1.44822	2.50758	3.05616	1.89771	0.117115	0.117115	495.97	27.2116	0.0985087	-4.18796
229096	Ythdf3	3017.72	4862.27	10091.7	518.486	1.30953	508.329	3.47968	3.68684	4.00397	2.71474	0.117115	2.70614	5990.58	342.708	0.0992104	-4.12764
15528	Hspe1	1430.46	2608.24	8024.18	1.30953	1981.74	1.30953	3.15548	3.41635	3.9044	0.117115	3.29705	0.117115	4020.96	661.454	0.0992411	-2.60383
18595	Pdgfra	78.7671	1.30953	95.6477	936.65	520.054	229.433	1.89635	0.117115	1.98067	2.97158	2.71605	2.36066	58.5748	562.046	0.0996265	3.26234
77055	Krt76	92832.9	120734	50663.5	55135.3	46367.6	33425.2	4.9677	5.08183	4.7047	4.74143	4.66621	4.52407	88076.8	44976	0.099927	-0.969606
83486	Rbm5	181.754	1.30953	709.708	2857.46	3307.21	3670.56	2.25948	0.117115	2.85108	3.45598	3.51946	3.56473	297.591	3278.41	0.100119	3.4616
215690	Nav1	66.8191	72.4126	105.878	248.276	120.859	110.338	1.8249	1.85981	2.0248	2.39493	2.08228	2.04273	81.7031	159.824	0.101138	0.968024
13211	Dhx9	9769.47	39987.4	70939.4	1396.13	1.30953	2202.34	3.98987	4.60192	4.85089	3.14493	0.117115	3.34288	40232.1	1199.93	0.101252	-5.06733
110253	Triobp	53.0741	1.30953	1.30953	151.568	42.1594	53.7155	1.72488	0.117115	0.117115	2.18061	1.62489	1.7301	18.5644	82.4809	0.101354	2.15152
56431	Dstn	1.30953	1.30953	9165.93	11049.7	12959	14948.1	0.117115	0.117115	3.96218	4.04335	4.11257	4.17458	3056.18	12985.6	0.101967	2.08711
76299	Erp44	193.699	1201.08	1580.16	456.693	1.30953	1.30953	2.28713	3.07957	3.1987	2.65962	0.117115	0.117115	991.645	153.104	0.102084	-2.69531
114641	Rpl31	255258	268197	479465	568894	453123	491570	5.40698	5.42845	5.68076	5.75503	5.65622	5.69159	334307	504529	0.102106	0.593764
59029	Psmd14	12106.7	5915.97	26709.3	23368.7	37069.2	45624.8	4.08303	3.77203	4.42666	4.36863	4.56901	4.6592	14910.7	35354.2	0.10235	1.24554
231713	Naa25	295.78	534.891	2845.48	3030.55	2447.59	6036.48	2.47097	2.72827	3.45416	3.48152	3.38874	3.78078	1225.38	3838.21	0.103778	1.6472
22154	Tubb5	410710	614380	1.5899e+06	1.89217e+06	1.48994e+06	1.84398e+06	5.61353	5.78844	6.20137	6.27696	6.17317	6.26576	871662	1.74203e+06	0.104699	0.998929
12313	Calm1	1.30953	252.686	940.22	3910.88	4178.48	5683.4	0.117115	2.40258	2.97323	3.59227	3.62102	3.75461	398.072	4590.92	0.105072	3.52768
67923	Eloc	28305.4	41930.5	54390.7	1.30953	1870.22	3398.79	4.45187	4.62253	4.73553	0.117115	3.27189	3.53132	41542.2	1756.77	0.105206	-4.56358
56463	Snd1	43244.4	47616.5	105543	95690.6	107392	148168	4.63593	4.67776	5.02343	4.98087	5.03097	5.17075	65468	117083	0.105665	0.838673
66258	Mrps17	2047.19	3380.33	4850.42	1.30953	1.30953	2550.47	3.31116	3.52896	3.68578	0.117115	0.117115	3.40662	3425.98	851.03	0.105683	-2.00923
13480	Dpm1	1.30953	412.26	1148.43	7078.05	7023.87	6570.25	0.117115	2.61517	3.0601	3.84991	3.84658	3.81758	520.666	6890.72	0.105754	3.72622
234366	Gatad2a	328.139	137.531	1.30953	1635.74	1323.29	1230.34	2.51606	2.1384	0.117115	3.21372	3.12166	3.09002	155.66	1396.46	0.105972	3.1653
12315	Calm3	1.30953	271.25	1013.63	4268.28	4526.71	6163.24	0.117115	2.43337	3.00588	3.63025	3.65578	3.78981	428.73	4986.08	0.106011	3.53976
17220	Mcm7	2594.16	3387.07	9435.63	10051	8084.91	17745.1	3.414	3.52982	3.97477	4.00221	3.90768	4.24908	5138.95	11960.3	0.106212	1.21871
240028	Lnpep	1.30953	1.30953	473.634	417.34	643.097	646.179	0.117115	0.117115	2.67544	2.62049	2.80828	2.81035	158.751	568.872	0.10632	1.84134
72722	Fam98a	2432.83	13224.5	15382	3677.2	1411.88	1502.12	3.38611	4.12138	4.18701	3.56552	3.1498	3.1767	10346.5	2197.07	0.106784	-2.23549
12314	Calm2	1.30953	334.577	1266.29	5531	5737.36	7834.88	0.117115	2.5245	3.10253	3.7428	3.75871	3.89403	534.06	6367.75	0.108716	3.57571
64934	Pes1	2077.52	1202.08	2775.69	5852.08	2365.89	4915.93	3.31754	3.07993	3.44337	3.76731	3.37399	3.69161	2018.43	4377.97	0.108954	1.11703
67458	Ergic1	1.30953	1.30953	3497.34	2692.42	4245.57	5784.89	0.117115	0.117115	3.54374	3.43014	3.62794	3.7623	1166.65	4240.96	0.109951	1.86201
58996	Arhgap23	1.30953	1.30953	265.975	344.627	326.444	220.508	0.117115	0.117115	2.42484	2.53735	2.51381	2.34342	89.5314	297.193	0.110242	1.73094
20014	Rpn2	669.897	1574.83	226.102	1278.53	2537.21	3942.4	2.82601	3.19723	2.3543	3.10671	3.40436	3.59576	823.609	2586.05	0.110772	1.65072
15366	Hmmr	436.089	2144.7	2821.2	1085.3	1.30953	1.30953	2.63958	3.33137	3.45043	3.03555	0.117115	0.117115	1800.66	362.641	0.110933	-2.31191
17169	Mark3	36.1598	508.001	71.7689	66.4656	1.30953	1.30953	1.55823	2.70586	1.85594	1.8226	0.117115	0.117115	205.31	23.0282	0.111125	-3.15633
110611	Hdlbp	4619.48	2979.83	15435	15308.8	14051.5	22975.3	3.66459	3.47419	4.18851	4.18494	4.14772	4.36126	7678.1	17445.2	0.111155	1.18401
114741	Supt16	496.103	269.26	1969.14	2049.16	1740.46	3142.77	2.69557	2.43017	3.29428	3.31158	3.24067	3.49731	911.5	2310.8	0.111429	1.34208
66687	Tbc1d15	811.762	954.139	3474.77	3942.55	2676.49	5600.37	2.90943	2.97961	3.54093	3.59578	3.42757	3.74822	1746.89	4073.14	0.112154	1.22135
17356	Afdn	696.251	347.116	2900.29	2438.56	3047.19	5772.98	2.84277	2.54047	3.46244	3.38713	3.4839	3.7614	1314.55	3752.91	0.112417	1.51344
50527	Ero1l	283.505	480.885	1422.61	1.30953	1.30953	488.319	2.45256	2.68204	3.15309	0.117115	0.117115	2.6887	729	163.646	0.112429	-2.15534
54217	Rpl36	119843	36289	277626	346615	318755	405688	5.07861	4.55978	5.44346	5.53985	5.50346	5.60819	144586	357019	0.112691	1.30408
27176	Rpl7a	585218	503676	977854	1.34274e+06	923645	959474	5.76732	5.70215	5.99027	6.12799	5.96551	5.98203	688916	1.07529e+06	0.112857	0.64232
22185	U2af2	15795.9	49888.8	78823.3	18956.1	10030.3	14562.6	4.19854	4.698	4.89665	4.27775	4.00131	4.16324	48169.3	14516.3	0.113138	-1.73044
269951	Idh2	397.241	1421.43	4208.15	1.30953	1.30953	1032.1	2.59905	3.15273	3.62409	0.117115	0.117115	3.01372	2008.94	344.908	0.113174	-2.54215
71701	Pnpt1	1609.8	1167.6	1879.43	3009.13	1675.65	3009.7	3.20677	3.06729	3.27403	3.47844	3.22418	3.47852	1552.28	2564.83	0.113244	0.724478
13494	Drg1	2992.85	2379.01	1471.16	5502.33	2911.64	3586.06	3.47609	3.3764	3.16766	3.74055	3.46414	3.55462	2281.01	4000.01	0.113497	0.810332
17975	Ncl	355295	318943	643435	755382	546921	786791	5.55059	5.50371	5.8085	5.87817	5.73792	5.89586	439224	696365	0.113497	0.664885
28185	Tomm70a	367.586	320.545	2430.1	2097.98	2620.01	2835.69	2.56536	2.50589	3.38562	3.3218	3.4183	3.45266	1039.41	2517.9	0.113582	1.27645
99045	Mrps26	4216.87	5472.14	8420.98	1.30953	1.30953	5412.2	3.62499	3.73816	3.92536	0.117115	0.117115	3.73337	6036.66	1804.94	0.113612	-1.7418
56207	Uchl5	442.712	1.30953	1101.16	4288.43	7064.04	7571.78	2.64612	0.117115	3.04185	3.6323	3.84905	3.8792	515.06	6308.08	0.114256	3.61439
14674	Gna13	1.30953	1.30953	2664.26	3201.21	2468.64	2616.67	0.117115	0.117115	3.42558	3.50531	3.39246	3.41775	888.959	2762.17	0.1147	1.63561
14673	Gna12	1.30953	1.30953	2486.34	2983.91	2303.78	2441.93	0.117115	0.117115	3.39556	3.47479	3.36244	3.38773	829.652	2576.54	0.114707	1.63486
76302	Pcnp	1.30953	1.30953	1.30953	1.30953	343.976	341.53	0.117115	0.117115	0.117115	0.117115	2.53653	2.53343	1.30953	228.938	0.116117	7.44977
57905	Isy1	1.30953	4936.88	4813.62	1.30953	1.30953	1.30953	0.117115	3.69345	3.68247	0.117115	0.117115	0.117115	3250.6	1.30953	0.116117	-11.2774
67041	Oxct1	1.30953	1.30953	1.30953	511.852	1.30953	501.968	0.117115	0.117115	0.117115	2.70914	0.117115	2.70068	1.30953	338.376	0.116118	8.01344
72584	Cul4b	1.30953	1.30953	1.30953	39.6618	1.30953	40.3183	0.117115	0.117115	0.117115	1.59837	0.117115	1.6055	1.30953	27.0966	0.116119	4.37099
244895	Peak1	1.30953	1.30953	1.30953	206.447	214.11	1.30953	0.117115	0.117115	0.117115	2.31481	2.33064	0.117115	1.30953	140.622	0.116122	6.74663
66437	Fis1	1.30953	1.30953	1.30953	315.325	1.30953	299.953	0.117115	0.117115	0.117115	2.49876	0.117115	2.47705	1.30953	205.529	0.116125	7.29415
231637	Ssh1	1.30953	1.30953	1.30953	259.267	274.614	1.30953	0.117115	0.117115	0.117115	2.41375	2.43872	0.117115	1.30953	178.397	0.116128	7.0899
21981	Ppp1r13b	1.30953	1.30953	1.30953	965.921	899.652	1.30953	0.117115	0.117115	0.117115	2.98494	2.95407	0.117115	1.30953	622.294	0.116128	8.8924
229877	Rap1gds1	89.7013	85.6496	1.30953	1.30953	1.30953	1.30953	1.9528	1.93273	0.117115	0.117115	0.117115	0.117115	58.8868	1.30953	0.116129	-5.49082
240913	Adamts4	1.30953	43418.6	38579.4	1.30953	1.30953	1.30953	0.117115	4.63768	4.58636	0.117115	0.117115	0.117115	27333.1	1.30953	0.116129	-14.3493
14200	Fhl2	59.0305	1.30953	62.2775	1.30953	1.30953	1.30953	1.77108	0.117115	1.79433	0.117115	0.117115	0.117115	40.8725	1.30953	0.116136	-4.96401
237107	Gnl3l	1.30953	1.30953	1.30953	153.932	143.835	1.30953	0.117115	0.117115	0.117115	2.18733	2.15786	0.117115	1.30953	99.6922	0.116137	6.25036
100126824	Sco2	1.30953	1.30953	1.30953	1.30953	1834.32	1650.75	0.117115	0.117115	0.117115	0.117115	3.26348	3.21768	1.30953	1162.13	0.116138	9.7935
17110	Lyz1	1.30953	56083	66527.3	1.30953	1.30953	1.30953	0.117115	4.74883	4.823	0.117115	0.117115	0.117115	40870.5	1.30953	0.116142	-14.9297
110379	Sec13	419.514	1.30953	373.935	1.30953	1.30953	1.30953	2.62275	0.117115	2.5728	0.117115	0.117115	0.117115	264.92	1.30953	0.116157	-7.66036
20262	Stmn3	1.30953	1.30953	1.30953	4452.12	1.30953	5315.73	0.117115	0.117115	0.117115	3.64857	0.117115	3.72556	1.30953	3256.39	0.116163	11.28
24000	Ptpn21	1.30953	1.30953	1.30953	1.30953	77.3738	69.3698	0.117115	0.117115	0.117115	0.117115	1.88859	1.84117	1.30953	49.3511	0.11619	5.23596
110198	Akr7a5	1.30953	1.30953	1.30953	125.257	1.30953	109.097	0.117115	0.117115	0.117115	2.0978	0.117115	2.03781	1.30953	78.5545	0.116211	5.90657
68214	Gsto2	1.30953	1.30953	1.30953	1.30953	1396.19	1126.74	0.117115	0.117115	0.117115	0.117115	3.14495	3.05183	1.30953	841.415	0.116214	9.32762
14873	Gsto1	1.30953	1.30953	1.30953	1.30953	1149.81	927.907	0.117115	0.117115	0.117115	0.117115	3.06062	2.9675	1.30953	693.007	0.116219	9.04768
12404	Cbln1	1.30953	1.30953	1.30953	1.30953	629.93	772.564	0.117115	0.117115	0.117115	0.117115	2.79929	2.88793	1.30953	467.935	0.116222	8.48111
80288	Bcl9l	1.30953	88.8876	75.6775	1.30953	1.30953	1.30953	0.117115	1.94884	1.87897	0.117115	0.117115	0.117115	55.2916	1.30953	0.116267	-5.39994
74343	Crtc2	1.30953	1.30953	1.30953	987.585	1.30953	760.037	0.117115	0.117115	0.117115	2.99457	0.117115	2.88083	1.30953	582.977	0.116278	8.79825
269643	Ppp2r2c	1.30953	1119.8	1532.08	1.30953	1.30953	1.30953	0.117115	3.04914	3.18528	0.117115	0.117115	0.117115	884.398	1.30953	0.116321	-9.3995
19041	Ppl	1.30953	1.30953	1.30953	85.1778	70.4055	1.30953	0.117115	0.117115	0.117115	1.93033	1.84761	0.117115	1.30953	52.2976	0.116333	5.31962
232947	Ppp1r37	1.30953	1.30953	1.30953	183.102	145.98	1.30953	0.117115	0.117115	0.117115	2.26269	2.16429	0.117115	1.30953	110.131	0.116336	6.39402
21355	Tap2	1.30953	1.30953	1.30953	166.825	133.522	1.30953	0.117115	0.117115	0.117115	2.22226	2.12555	0.117115	1.30953	100.552	0.116336	6.26275
22051	Trip6	1.30953	1.30953	1.30953	116.095	144.507	1.30953	0.117115	0.117115	0.117115	2.06482	2.15989	0.117115	1.30953	87.3038	0.116342	6.05892
18536	Pcm1	1.30953	1.30953	1.30953	80.1688	1.30953	98.4687	0.117115	0.117115	0.117115	1.90401	0.117115	1.9933	1.30953	59.9823	0.116353	5.51742
20411	Sorbs1	1.30953	1.30953	1.30953	69.0344	1.30953	84.368	0.117115	0.117115	0.117115	1.83907	0.117115	1.92618	1.30953	51.5707	0.116359	5.29943
64655	Mrps22	194.787	251.41	1.30953	1.30953	1.30953	1.30953	2.28956	2.40038	0.117115	0.117115	0.117115	0.117115	149.169	1.30953	0.116363	-6.83175
321006	Dcaf1	1.30953	1.30953	1.30953	1.30953	363.366	484.94	0.117115	0.117115	0.117115	0.117115	2.56034	2.68569	1.30953	283.205	0.116365	7.75665
30785	Cttnbp2	1.30953	1.30953	1.30953	92.7685	1.30953	116.876	0.117115	0.117115	0.117115	1.9674	0.117115	2.06772	1.30953	70.3179	0.116394	5.74677
237221	Gemin8	1.30953	1.30953	1.30953	355.757	1.30953	482.29	0.117115	0.117115	0.117115	2.55115	0.117115	2.68331	1.30953	279.785	0.116394	7.73913
20362	2021-09-08	366.255	1.30953	273.653	1.30953	1.30953	1.30953	2.56378	0.117115	2.4372	0.117115	0.117115	0.117115	213.739	1.30953	0.116397	-7.35066
238831	Ppwd1	1.30953	2039.59	1384.29	1.30953	1.30953	1.30953	0.117115	3.30954	3.14123	0.117115	0.117115	0.117115	1141.73	1.30953	0.116408	-9.76796
16688	Krt6b	1.30953	1.30953	1.30953	1.30953	75681.9	141228	0.117115	0.117115	0.117115	0.117115	4.87899	5.14992	1.30953	72303.6	0.116421	15.7527
19248	Ptpn12	1.30953	1.30953	1.30953	109.901	1.30953	143.04	0.117115	0.117115	0.117115	2.041	0.117115	2.15546	1.30953	84.7501	0.116448	6.01609
13172	Dbx1	1.30953	1.30953	1.30953	376.389	532.492	1.30953	0.117115	0.117115	0.117115	2.57564	2.72631	0.117115	1.30953	303.397	0.116468	7.85601
66419	Mrpl11	440.72	1.30953	641.202	1.30953	1.30953	1.30953	2.64416	0.117115	2.80699	0.117115	0.117115	0.117115	361.077	1.30953	0.116504	-8.10711
11852	Rhob	1.30953	1.30953	1.30953	1.30953	5441.02	3273.55	0.117115	0.117115	0.117115	0.117115	3.73568	3.51502	1.30953	2905.29	0.11651	11.1154
243771	Parp12	63.6022	50.186	1.30953	1.30953	1.30953	1.30953	1.80347	1.70058	0.117115	0.117115	0.117115	0.117115	38.3659	1.30953	0.11651	-4.8727
22632	Yy1	1.30953	1.30953	1.30953	122.066	1.30953	91.5521	0.117115	0.117115	0.117115	2.08659	0.117115	1.96167	1.30953	71.6424	0.116543	5.77369
16179	Irak1	1.30953	1.30953	1.30953	438.107	1.30953	302.256	0.117115	0.117115	0.117115	2.64158	0.117115	2.48038	1.30953	247.224	0.116549	7.56063
11538	Adnp	295.684	130.046	404.994	153.041	121.524	60.6647	2.47083	2.1141	2.60745	2.18481	2.08466	1.78294	276.908	111.743	0.116549	-1.30922
98193	Dcaf8	1.30953	1.30953	1.30953	196.922	1.30953	282.148	0.117115	0.117115	0.117115	2.29429	0.117115	2.45048	1.30953	160.126	0.116593	6.93402
66923	Pbrm1	1.30953	1.30953	1.30953	40.0794	51.3847	1.30953	0.117115	0.117115	0.117115	1.60292	1.71083	0.117115	1.30953	30.9245	0.116605	4.56163
15312	Hmgn1	1.30953	1.30953	1.30953	1.30953	592.347	390.58	0.117115	0.117115	0.117115	0.117115	2.77258	2.59171	1.30953	328.079	0.116611	7.96885
170718	Idh3b	1.30953	1.30953	1.30953	811.411	1.30953	1321.16	0.117115	0.117115	0.117115	2.90924	0.117115	3.12095	1.30953	711.293	0.116647	9.08525
76577	Faf2	1.30953	323.557	218.533	1.30953	1.30953	1.30953	0.117115	2.50995	2.33952	0.117115	0.117115	0.117115	181.133	1.30953	0.116659	-7.11186
14084	Faf1	1.30953	1.30953	1.30953	112.446	1.30953	160.533	0.117115	0.117115	0.117115	2.05094	0.117115	2.20556	1.30953	91.4295	0.116704	6.12554
28200	Dhrs4	1.30953	1.30953	1.30953	655.336	1.30953	405.648	0.117115	0.117115	0.117115	2.81646	0.117115	2.60815	1.30953	354.098	0.116757	8.07896
52163	Camk1	1.30953	1.30953	1.30953	1.30953	7810.7	16244.3	0.117115	0.117115	0.117115	0.117115	3.89269	4.2107	1.30953	8018.78	0.116766	12.5801
227541	Camk1d	1.30953	1.30953	1.30953	1.30953	7668.69	15949	0.117115	0.117115	0.117115	0.117115	3.88472	4.20273	1.30953	7872.99	0.116768	12.5536
54138	Atxn10	1.30953	1.30953	1.30953	631.037	1.30953	1069.44	0.117115	0.117115	0.117115	2.80005	0.117115	3.02915	1.30953	567.261	0.116783	8.75882
223527	Eny2	1.30953	1.30953	1.30953	1.30953	34316.4	82054.9	0.117115	0.117115	0.117115	0.117115	4.5355	4.9141	1.30953	38790.9	0.116787	14.8544
14645	Glul	1.30953	424.686	699.477	1.30953	1.30953	1.30953	0.117115	2.62807	2.84477	0.117115	0.117115	0.117115	375.158	1.30953	0.116797	-8.1623
78913	Ltn1	1.30953	1.30953	1.30953	60.0933	1.30953	43.925	0.117115	0.117115	0.117115	1.77883	0.117115	1.64271	1.30953	35.1093	0.116841	4.74473
14081	Acsl1	1.30953	1028.13	582.418	1.30953	1.30953	1.30953	0.117115	3.01205	2.76523	0.117115	0.117115	0.117115	537.287	1.30953	0.116905	-8.6805
380773	Slirp	1.30953	123.627	82.7291	1.30953	1.30953	1.30953	0.117115	2.09211	1.91766	0.117115	0.117115	0.117115	69.2219	1.30953	0.116965	-5.72411
76246	Rtf1	1.30953	1.30953	1.30953	133.64	1.30953	209.825	0.117115	0.117115	0.117115	2.12594	0.117115	2.32186	1.30953	114.925	0.116976	6.4555
83383	Tfap4	1.30953	1.30953	1.30953	2366.99	1.30953	4934.57	0.117115	0.117115	0.117115	3.3742	0.117115	3.69325	1.30953	2434.29	0.116983	10.8602
70120	Yars2	1.30953	1.30953	1.30953	516.038	1.30953	936.687	0.117115	0.117115	0.117115	2.71268	0.117115	2.97159	1.30953	484.678	0.117013	8.53183
67163	Ccdc47	333.372	1.30953	581.008	1.30953	1.30953	1.30953	2.52293	0.117115	2.76418	0.117115	0.117115	0.117115	305.23	1.30953	0.117022	-7.8647
240916	Vsig8	1.30953	1.30953	1.30953	1.30953	1257.1	654.835	0.117115	0.117115	0.117115	0.117115	3.09937	2.81613	1.30953	637.747	0.117104	8.92779
76478	Haus8	1.30953	1.30953	1.30953	270.822	507.752	1.30953	0.117115	0.117115	0.117115	2.43268	2.70565	0.117115	1.30953	259.961	0.117347	7.6331
56292	Naa10	1.30953	132.748	491.64	2015.78	1695.92	1196.59	0.117115	2.12303	2.69165	3.30444	3.2294	3.07794	208.566	1636.09	0.117373	2.97168
66230	Mrps28	1.30953	991.081	2197.33	1.30953	1.30953	1.30953	0.117115	2.99611	3.3419	0.117115	0.117115	0.117115	1063.24	1.30953	0.117391	-9.6652
12257	Tspo	1.30953	1.30953	1.30953	1.30953	1933.7	4815.45	0.117115	0.117115	0.117115	0.117115	3.28639	3.68264	1.30953	2250.15	0.117492	10.7468
74302	Mtmr3	1.30953	1.30953	1.30953	183.626	1.30953	105.96	0.117115	0.117115	0.117115	2.26393	0.117115	2.02514	1.30953	96.965	0.117494	6.21034
22146	Tuba1c	1.30953	202195	902104	1.30953	1.30953	1.30953	0.117115	5.30577	5.95526	0.117115	0.117115	0.117115	368100	1.30953	0.117495	-18.1007
66089	Rmnd5b	1.30953	1.30953	1.30953	1.30953	104.95	182.577	0.117115	0.117115	0.117115	0.117115	2.02098	2.26145	1.30953	96.2789	0.117518	6.2001
80743	Vps16	1.30953	1.30953	1.30953	215.431	413.383	1.30953	0.117115	0.117115	0.117115	2.33331	2.61635	0.117115	1.30953	210.041	0.117548	7.32548
67922	Fam32a	1.30953	1.30953	1.30953	280.157	1.30953	556.447	0.117115	0.117115	0.117115	2.4474	0.117115	2.74542	1.30953	279.304	0.117551	7.73665
66446	Exosc7	478.087	1030.62	1.30953	1.30953	1.30953	1.30953	2.67951	3.0131	0.117115	0.117115	0.117115	0.117115	503.339	1.30953	0.1176	-8.58634
115488787	115488787	1.30953	1.30953	1.30953	305.807	628.042	1.30953	0.117115	0.117115	0.117115	2.48545	2.79799	0.117115	1.30953	311.72	0.117638	7.89506
70843	Krt28	3527.38	1378.21	1.30953	1.30953	1.30953	1.30953	3.54745	3.13932	0.117115	0.117115	0.117115	0.117115	1635.63	1.30953	0.117705	-10.2866
70549	Tln2	12.7692	159.104	21.8346	1.30953	20.5837	1.30953	1.10616	2.20168	1.33915	0.117115	1.31352	0.117115	64.5693	7.73425	0.11773	-3.06152
71409	Fmnl2	1.30953	1.30953	1.30953	264.092	1.30953	544.433	0.117115	0.117115	0.117115	2.42176	0.117115	2.73594	1.30953	269.945	0.117734	7.68747
237943	Gpatch8	1.30953	185.783	101.87	1.30953	1.30953	1.30953	0.117115	2.26901	2.00805	0.117115	0.117115	0.117115	96.321	1.30953	0.117771	-6.20073
66094	Lsm7	1.30953	1.30953	1.30953	379.678	1.30953	837.587	0.117115	0.117115	0.117115	2.57941	0.117115	2.92303	1.30953	406.191	0.117806	8.27697
107338	Gbf1	42.1526	1.30953	68.7732	1.30953	1.30953	1.30953	1.62482	0.117115	1.83742	0.117115	0.117115	0.117115	37.4118	1.30953	0.117839	-4.83637
20822	Ro60	1.30953	350.783	772.836	1.30953	1.30953	1.30953	0.117115	2.54504	2.88809	0.117115	0.117115	0.117115	374.976	1.30953	0.117845	-8.16161
68995	Mcts1	1.30953	1.30953	1.30953	1.30953	2816.64	8505.02	0.117115	0.117115	0.117115	0.117115	3.44973	3.92968	1.30953	3774.32	0.117908	11.493
234686	Fhod1	652.539	115.978	141.524	996.563	482.725	725.668	2.81461	2.06438	2.15083	2.9985	2.6837	2.86074	303.347	734.985	0.117916	1.27674
13855	Epn2	98.0463	1.30953	185.942	1.30953	1.30953	1.30953	1.99143	0.117115	2.26938	0.117115	0.117115	0.117115	95.0993	1.30953	0.118008	-6.18231
73677	Psma8	1.30953	7508.83	27198.3	1.30953	1.30953	1.30953	0.117115	3.87557	4.43454	0.117115	0.117115	0.117115	11569.5	1.30953	0.118019	-13.109
14325	Ftl1	1.30953	7332.62	2377.13	1.30953	1.30953	1.30953	0.117115	3.86526	3.37605	0.117115	0.117115	0.117115	3237.02	1.30953	0.118052	-11.2714
100862446	LOC100862446	1.30953	7332.62	2377.13	1.30953	1.30953	1.30953	0.117115	3.86526	3.37605	0.117115	0.117115	0.117115	3237.02	1.30953	0.118052	-11.2714
80912	Pum1	138.215	1.30953	283.968	1.30953	1.30953	1.30953	2.14055	0.117115	2.45327	0.117115	0.117115	0.117115	141.164	1.30953	0.118159	-6.75218
64656	Mrps23	898.999	2487.26	1.30953	1.30953	1.30953	1.30953	2.95376	3.39572	0.117115	0.117115	0.117115	0.117115	1129.19	1.30953	0.11819	-9.75202
17979	Ncoa3	21.9056	1.30953	34.2412	1.30953	1.30953	1.30953	1.34056	0.117115	1.53455	0.117115	0.117115	0.117115	19.1521	1.30953	0.118258	-3.87038
227377	Farp2	1.30953	1.30953	1.30953	475.147	1.30953	210.65	0.117115	0.117115	0.117115	2.67683	0.117115	2.32356	1.30953	229.036	0.118297	7.45038
268420	Alkbh5	172.252	1.30953	376.263	1.30953	1.30953	1.30953	2.23616	0.117115	2.57549	0.117115	0.117115	0.117115	183.275	1.30953	0.118298	-7.12881
22288	Utrn	1.30953	1.30953	1.30953	12.9448	18.6949	1.30953	0.117115	0.117115	0.117115	1.11209	1.27172	0.117115	1.30953	10.9831	0.118305	3.06816
17149	Magoh	162.489	1.30953	353.153	1.30953	1.30953	1.30953	2.21082	0.117115	2.54796	0.117115	0.117115	0.117115	172.317	1.30953	0.11832	-7.03987
12894	Cpt1a	1.30953	1.30953	1.30953	109.486	1.30953	224.237	0.117115	0.117115	0.117115	2.03936	0.117115	2.35071	1.30953	111.677	0.118344	6.41414
211948	Pde12	535.497	1.30953	1430.1	1.30953	1.30953	1.30953	2.72876	0.117115	3.15537	0.117115	0.117115	0.117115	655.635	1.30953	0.118379	-8.9677
69216	Svbp	1.30953	1.30953	1.30953	1.30953	501.113	1342.19	0.117115	0.117115	0.117115	0.117115	2.69994	3.12781	1.30953	614.87	0.118439	8.87509
55935	Fnbp4	64.008	122.04	1.30953	1.30953	1.30953	1.30953	1.80623	2.0865	0.117115	0.117115	0.117115	0.117115	62.4524	1.30953	0.118446	-5.57564
26757	Dpysl4	1.30953	1.30953	1.30953	109.422	1.30953	232.922	0.117115	0.117115	0.117115	2.0391	0.117115	2.36721	1.30953	114.551	0.118571	6.4508
70435	Inf2	1.30953	1.30953	1.30953	1.30953	151.481	344.822	0.117115	0.117115	0.117115	0.117115	2.18036	2.5376	1.30953	165.871	0.118635	6.98487
64436	Inpp5e	1.30953	1.30953	1.30953	317.639	140.901	1.30953	0.117115	0.117115	0.117115	2.50193	2.14892	0.117115	1.30953	153.283	0.118651	6.87101
669149	Vmn2r88	1.30953	1.30953	1.30953	1.30953	130.965	293.064	0.117115	0.117115	0.117115	0.117115	2.11716	2.46696	1.30953	141.78	0.118682	6.75846
226519	Lamc1	23.0937	38.2619	1.30953	1.30953	1.30953	1.30953	1.36349	1.58277	0.117115	0.117115	0.117115	0.117115	20.8884	1.30953	0.11871	-3.99558
19935	Mrpl23	1.30953	1251.95	4198.28	1.30953	1.30953	1.30953	0.117115	3.09759	3.62307	0.117115	0.117115	0.117115	1817.18	1.30953	0.118721	-10.4384
20469	Sipa1	1.30953	1.30953	1.30953	90.6705	47.9113	1.30953	0.117115	0.117115	0.117115	1.95747	1.68044	0.117115	1.30953	46.6305	0.118745	5.15415
11769	Ap1s1	1.30953	1.30953	1.30953	1.30953	526.022	1540.9	0.117115	0.117115	0.117115	0.117115	2.721	3.18778	1.30953	689.412	0.118801	9.04017
330671	B4galnt4	1.30953	1.30953	1.30953	202.54	1.30953	93.375	0.117115	0.117115	0.117115	2.30651	0.117115	1.97023	1.30953	99.0747	0.118862	6.2414
66043	Atp5d	1.30953	435.836	1253.44	1.30953	1.30953	1.30953	0.117115	2.63932	3.0981	0.117115	0.117115	0.117115	563.529	1.30953	0.118874	-8.7493
66874	Ncbp3	108.232	243.671	1.30953	1.30953	1.30953	1.30953	2.03435	2.3868	0.117115	0.117115	0.117115	0.117115	117.737	1.30953	0.118927	-6.49038
54451	Cpsf3	839.815	275.733	4162.23	6393.19	4153.89	4204.19	2.92418	2.44049	3.61933	3.80572	3.61845	3.62368	1759.26	4917.09	0.11893	1.48284
67345	Herc4	1.30953	1.30953	1.30953	364.984	1.30953	1028.97	0.117115	0.117115	0.117115	2.56227	0.117115	3.0124	1.30953	465.087	0.118935	8.47231
15463	Agfg1	1.30953	267.619	724.382	1.30953	1.30953	1.30953	0.117115	2.42752	2.85997	0.117115	0.117115	0.117115	331.103	1.30953	0.119021	-7.98209
66505	Zmynd11	1.30953	1.30953	1.30953	1.30953	131.658	318.669	0.117115	0.117115	0.117115	0.117115	2.11945	2.50334	1.30953	150.545	0.119151	6.84501
66384	Srp19	1.30953	1.30953	1.30953	1.30953	445.928	1373.49	0.117115	0.117115	0.117115	0.117115	2.64926	3.13782	1.30953	606.908	0.119187	8.85628
69372	Mocs3	566.595	1.30953	1831.58	1.30953	1.30953	1.30953	2.75327	0.117115	3.26283	0.117115	0.117115	0.117115	799.829	1.30953	0.119197	-9.2545
74370	Rptor	1.30953	1.30953	1.30953	77.6055	1.30953	171.552	0.117115	0.117115	0.117115	1.88989	0.117115	2.2344	1.30953	83.4892	0.119227	5.99447
11764	Ap1b1	131.797	1.30953	324.346	1.30953	1.30953	1.30953	2.11991	0.117115	2.51101	0.117115	0.117115	0.117115	152.484	1.30953	0.119254	-6.86347
15267	Hist2h2aa1	6135.75	32021.3	1.30953	1.30953	1.30953	1.30953	3.78787	4.50544	0.117115	0.117115	0.117115	0.117115	12719.5	1.30953	0.11926	-13.2457
319176	Hist2h2ac	6135.75	32021.3	1.30953	1.30953	1.30953	1.30953	3.78787	4.50544	0.117115	0.117115	0.117115	0.117115	12719.5	1.30953	0.11926	-13.2457
319192	Hist2h2aa2	6135.75	32021.3	1.30953	1.30953	1.30953	1.30953	3.78787	4.50544	0.117115	0.117115	0.117115	0.117115	12719.5	1.30953	0.11926	-13.2457
208691	Eif5a2	1.30953	4084.85	19706.8	1.30953	1.30953	1.30953	0.117115	3.61118	4.29462	0.117115	0.117115	0.117115	7931	1.30953	0.119264	-12.5642
64704	Htra2	144.86	1.30953	364.852	1.30953	1.30953	1.30953	2.16095	0.117115	2.56212	0.117115	0.117115	0.117115	170.341	1.30953	0.119284	-7.02323
243867	Fbxo46	1.30953	1.30953	1.30953	312.685	935.035	1.30953	0.117115	0.117115	0.117115	2.49511	2.97083	0.117115	1.30953	416.343	0.119395	8.31258
226652	Arhgap30	31.4014	1.30953	60.4037	1.30953	1.30953	1.30953	1.49695	0.117115	1.78106	0.117115	0.117115	0.117115	31.0382	1.30953	0.119571	-4.56692
19777	Uri1	173.919	1.30953	477.791	1.30953	1.30953	1.30953	2.24035	0.117115	2.67924	0.117115	0.117115	0.117115	217.673	1.30953	0.119595	-7.37697
235606	Apeh	1.30953	419.162	1381.26	1.30953	1.30953	1.30953	0.117115	2.62238	3.14027	0.117115	0.117115	0.117115	600.576	1.30953	0.119595	-8.84115
24075	Taf10	360.045	1194.37	1.30953	1.30953	1.30953	1.30953	2.55636	3.07714	0.117115	0.117115	0.117115	0.117115	518.575	1.30953	0.119804	-8.62936
207181	Rbms3	1.30953	157.593	446.145	1.30953	1.30953	1.30953	0.117115	2.19754	2.64948	0.117115	0.117115	0.117115	201.682	1.30953	0.119921	-7.26689
235339	Dlat	18427.9	22337.4	36827.6	16235.8	15140.2	17694.7	4.26548	4.34903	4.56617	4.21047	4.18013	4.24784	25864.3	16356.9	0.120108	-0.661066
338366	Mia3	30.4166	1.30953	61.3736	1.30953	1.30953	1.30953	1.48311	0.117115	1.78798	0.117115	0.117115	0.117115	31.0332	1.30953	0.12011	-4.56669
55949	Eef1b2	16408.7	11605.2	19272	17768.4	24483.4	26152.7	4.21507	4.06465	4.28493	4.24965	4.38887	4.41752	15762	22801.5	0.120143	0.532682
13063	Cycs	1.30953	772.406	3323.6	1.30953	1.30953	1.30953	0.117115	2.88785	3.52161	0.117115	0.117115	0.117115	1365.77	1.30953	0.120289	-10.0265
68215	Fam98b	1.30953	1667.61	1.30953	2022.83	1114.57	1712.48	0.117115	3.22209	0.117115	3.30596	3.04711	3.23363	556.742	1616.63	0.12032	1.53791
102595	Plekho2	1.30953	1.30953	1.30953	31.9262	1.30953	66.969	0.117115	0.117115	0.117115	1.50415	0.117115	1.82587	1.30953	33.4016	0.120395	4.67279
114601	Ehbp1l1	1.30953	1.30953	1.30953	33.5203	1.30953	72.318	0.117115	0.117115	0.117115	1.52531	0.117115	1.85925	1.30953	35.7159	0.120567	4.76945
21454	Tcp1	83957.4	65938.9	177953	173970	186786	177568	4.92406	4.81914	5.2503	5.24047	5.27134	5.24936	109283	179441	0.120685	0.715441
70052	Prpf4	658.602	1.30953	3936.79	16979.4	17795.3	18106.1	2.81862	0.117115	3.59514	4.22992	4.2503	4.25783	1532.23	17626.9	0.121147	3.52407
67487	Dhx40	1.30953	1.30953	1.30953	40.7547	102.748	1.30953	0.117115	0.117115	0.117115	1.61018	2.01177	0.117115	1.30953	48.2707	0.121676	5.20403
12757	Clta	768.318	195.155	1.30953	1.30953	1.30953	1.30953	2.88554	2.29038	0.117115	0.117115	0.117115	0.117115	321.594	1.30953	0.121854	-7.94005
17218	Mcm5	7550.18	9527.77	28665.5	41616.5	21036.4	34974.5	3.87796	3.97899	4.45736	4.61927	4.32297	4.54375	15247.8	32542.5	0.121988	1.09372
20826	Snu13	2368.09	2269.61	2607.66	1.30953	1.30953	2688.51	3.3744	3.35595	3.41625	0.117115	0.117115	3.42951	2415.12	897.042	0.121988	-1.42885
100862468	LOC100862468	2368.09	2269.61	2607.66	1.30953	1.30953	2688.51	3.3744	3.35595	3.41625	0.117115	0.117115	3.42951	2415.12	897.042	0.121988	-1.42885
16331	Inpp5d	1.30953	1.30953	1.30953	148.616	1.30953	563.873	0.117115	0.117115	0.117115	2.17206	0.117115	2.75118	1.30953	237.933	0.122148	7.50536
19330	Rab18	1.30953	1.30953	1.30953	461.033	1.30953	2496.75	0.117115	0.117115	0.117115	2.66373	0.117115	3.39738	1.30953	986.365	0.122384	9.55693
21873	Tjp2	346.433	53.0157	758.166	1404.92	1137.43	936.38	2.53962	1.7244	2.87976	3.14765	3.05592	2.97145	385.872	1159.58	0.122425	1.58741
26936	Mprip	1.30953	127.252	44.2055	1.30953	1.30953	1.30953	0.117115	2.10466	1.64548	0.117115	0.117115	0.117115	57.589	1.30953	0.122857	-5.45867
54189	Rabep1	18.4629	1.30953	41.132	1.30953	1.30953	1.30953	1.2663	0.117115	1.61418	0.117115	0.117115	0.117115	20.3015	1.30953	0.122945	-3.95446
59092	Pcbp4	182.027	819.443	1.30953	1.30953	1.30953	1.30953	2.26014	2.91352	0.117115	0.117115	0.117115	0.117115	334.26	1.30953	0.12303	-7.99578
17158	Man2a1	20.4867	1.30953	47.7627	1.30953	1.30953	1.30953	1.31147	0.117115	1.67909	0.117115	0.117115	0.117115	23.1863	1.30953	0.123143	-4.14615
54624	Paf1	109.278	1.30953	433.592	1.30953	1.30953	1.30953	2.03853	0.117115	2.63708	0.117115	0.117115	0.117115	181.393	1.30953	0.12329	-7.11393
26440	Psma1	8422.27	2310.23	22216.4	40161.2	26433.1	21681.7	3.92543	3.36365	4.34667	4.60381	4.42215	4.33609	10983	29425.3	0.123309	1.42179
64009	Syne1	1.30953	1.30953	1.30953	36.7168	1.30953	16.5191	0.117115	0.117115	0.117115	1.56487	0.117115	1.21799	1.30953	18.1818	0.123432	3.79538
21887	Tle3	48.2293	1.30953	151.358	1.30953	1.30953	1.30953	1.68331	0.117115	2.18001	0.117115	0.117115	0.117115	66.9657	1.30953	0.123514	-5.6763
17025	Alad	144.638	1.30953	664.592	1.30953	1.30953	1.30953	2.16028	0.117115	2.82256	0.117115	0.117115	0.117115	270.18	1.30953	0.123795	-7.68873
319583	Lig4	131.151	597.469	1.30953	1.30953	1.30953	1.30953	2.11777	2.77632	0.117115	0.117115	0.117115	0.117115	243.31	1.30953	0.123999	-7.5376
19896	Rpl10a	411826	362678	842683	912719	760139	864369	5.61471	5.55952	5.92566	5.96034	5.88089	5.9367	539062	845742	0.124083	0.649766
319565	Syne2	1.30953	1.30953	1.30953	139.196	1.30953	662.186	0.117115	0.117115	0.117115	2.14363	0.117115	2.82098	1.30953	267.564	0.124208	7.67469
75475	Oplah	1.30953	1.30953	1.30953	333.031	1.30953	82.1839	0.117115	0.117115	0.117115	2.52248	0.117115	1.91479	1.30953	138.842	0.124365	6.72825
110842	Etfa	1.30953	796.13	6961.28	1.30953	1.30953	1.30953	0.117115	2.90098	3.84269	0.117115	0.117115	0.117115	2586.24	1.30953	0.124374	-10.9476
13191	Dctn1	1351.38	331.398	2646.76	3575.06	2576.93	5936.63	3.13078	2.52035	3.42271	3.55328	3.4111	3.77354	1443.18	4029.54	0.124438	1.48136
11287	Pzp	1.30953	1.30953	1.30953	1.30953	2323.91	344.721	0.117115	0.117115	0.117115	0.117115	3.36622	2.53747	1.30953	889.98	0.124546	9.40858
15239	Hgs	201.36	1.30953	1166.89	1.30953	1.30953	1.30953	2.30397	0.117115	3.06703	0.117115	0.117115	0.117115	456.518	1.30953	0.124819	-8.44548
51797	Ctps	2134.66	1390.8	15158.9	16535.1	12459.7	16159.7	3.32933	3.14326	4.18067	4.21841	4.09551	4.20843	6228.11	15051.5	0.124907	1.27304
66935	Cir1	1.30953	615.614	5393.3	1.30953	1.30953	1.30953	0.117115	2.78931	3.73185	0.117115	0.117115	0.117115	2003.41	1.30953	0.124979	-10.5792
14696	Gnb4	1.30953	1.30953	1.30953	376.132	2812.71	1.30953	0.117115	0.117115	0.117115	2.57534	3.44912	0.117115	1.30953	1063.38	0.125095	9.6654
544963	Iqgap2	1.30953	1.30953	712.883	545.659	461.313	1037.17	0.117115	0.117115	2.85302	2.73692	2.664	3.01585	238.501	681.381	0.125142	1.51447
68276	Toe1	24.2063	1.30953	69.0335	1.30953	1.30953	1.30953	1.38393	0.117115	1.83906	0.117115	0.117115	0.117115	31.5164	1.30953	0.125258	-4.58898
27096	Trappc3	203.095	1.30953	1258.35	1.30953	1.30953	1.30953	2.3077	0.117115	3.0998	0.117115	0.117115	0.117115	487.584	1.30953	0.125357	-8.54046
99100	Cep152	1.30953	1.30953	1.30953	64.1526	263.492	1.30953	0.117115	0.117115	0.117115	1.80721	2.42077	0.117115	1.30953	109.651	0.125419	6.38773
15381	Hnrnpc	2812.25	9546.53	12593	1381.52	1.30953	491.762	3.44905	3.97985	4.10013	3.14036	0.117115	2.69176	8317.25	624.865	0.125593	-3.73449
20194	S100a10	1.30953	1.30953	4436.17	3163.3	4241.8	3709.97	0.117115	0.117115	3.64701	3.50014	3.62755	3.56937	1479.6	3705.02	0.125824	1.32428
24015	Abce1	2465.69	6675	25919.4	21081.2	27106.8	51816.8	3.39194	3.82445	4.41363	4.3239	4.43308	4.71447	11686.7	33334.9	0.125895	1.51217
17880	Myh11	1.30953	1.30953	1.30953	2499.62	42493.2	1.30953	0.117115	0.117115	0.117115	3.39787	4.62832	0.117115	1.30953	14998.1	0.125939	13.4834
22088	Tsg101	116.156	1.30953	651.727	1.30953	1.30953	1.30953	2.06504	0.117115	2.81407	0.117115	0.117115	0.117115	256.397	1.30953	0.126356	-7.61319
74287	Kcmf1	76.4266	24.5307	1.30953	1.30953	1.30953	1.30953	1.88324	1.38971	0.117115	0.117115	0.117115	0.117115	34.0889	1.30953	0.126502	-4.70218
17436	Me1	30.0256	104.401	1.30953	1.30953	1.30953	1.30953	1.47749	2.0187	0.117115	0.117115	0.117115	0.117115	45.2452	1.30953	0.126949	-5.11064
11677	Akr1b3	566.038	1.30953	6625.9	1.30953	1.30953	1.30953	2.75285	0.117115	3.82124	0.117115	0.117115	0.117115	2397.75	1.30953	0.127288	-10.8384
66427	Cyb5b	1.30953	1.30953	1.30953	1.30953	2541.87	56036.1	0.117115	0.117115	0.117115	0.117115	3.40515	4.74847	1.30953	19526.4	0.127433	13.8641
230737	Gnl2	2548.79	1090.89	5449.02	8225.85	3959.47	15064.8	3.40633	3.03778	3.73632	3.91518	3.59764	4.17796	3029.57	9083.38	0.127469	1.58412
102635990	LOC102635990	23.1707	75.2857	1.30953	1.30953	1.30953	1.30953	1.36494	1.87671	0.117115	0.117115	0.117115	0.117115	33.2553	1.30953	0.127505	-4.66646
69716	Trip13	1.30953	1.30953	1283.16	1549.61	691.024	1202.98	0.117115	0.117115	3.10828	3.19022	2.83949	3.08026	428.595	1147.87	0.127588	1.42127
68092	Ncbp2	1.30953	1.30953	1.30953	282.343	58.778	1.30953	0.117115	0.117115	0.117115	2.45078	1.76921	0.117115	1.30953	114.143	0.127615	6.44565
68944	Tmco1	1.30953	1.30953	2340.37	1351.1	2044.08	2586.63	0.117115	0.117115	3.36928	3.13069	3.3105	3.41273	780.997	1993.94	0.127802	1.35223
19656	Rbmxl1	3587.95	8229.31	23222.9	1706.54	1.30953	571.29	3.55485	3.91536	4.36592	3.23212	0.117115	2.75686	11680.1	759.712	0.127863	-3.94245
26912	Gcat	190.188	1555.64	1.30953	1.30953	1.30953	1.30953	2.27918	3.19191	0.117115	0.117115	0.117115	0.117115	582.379	1.30953	0.128056	-8.79677
12340	Capza1	2314.4	7533.25	1.30953	30578.1	33770.3	180603	3.36444	3.87698	0.117115	4.48541	4.52854	5.25673	3282.99	81650.6	0.128087	4.63638
23939	Mapk7	1.30953	1.30953	1.30953	129.738	1.30953	924.891	0.117115	0.117115	0.117115	2.11307	0.117115	2.96609	1.30953	351.98	0.128298	8.0703
17931	Ppp1r12a	1040.73	1621.46	4116.68	4301.55	3471.02	5254.74	3.01734	3.20991	3.61455	3.63363	3.54046	3.72055	2259.63	4342.44	0.128383	0.942421
353326	Rtl1	79.7305	474.088	1.30953	1.30953	1.30953	1.30953	1.90162	2.67586	0.117115	0.117115	0.117115	0.117115	185.043	1.30953	0.1286	-7.14267
15115	Hars	1.30953	338.893	3777.11	1.30953	1.30953	1.30953	0.117115	2.53006	3.57716	0.117115	0.117115	0.117115	1372.44	1.30953	0.128604	-10.0335
27393	Mrpl39	163.533	1.30953	1353.14	1.30953	1.30953	1.30953	2.21361	0.117115	3.13134	0.117115	0.117115	0.117115	505.995	1.30953	0.128782	-8.59393
28036	Larp7	955.202	128.143	2172.44	4412.29	2596.87	3108.05	2.9801	2.10769	3.33695	3.64466	3.41445	3.49249	1085.26	3372.41	0.128848	1.63574
100037282	Rsph3b	65.1521	362.706	1.30953	1.30953	1.30953	1.30953	1.81393	2.55956	0.117115	0.117115	0.117115	0.117115	143.056	1.30953	0.12886	-6.77139
213498	Arhgef11	1.30953	1.30953	1.30953	49.3592	1.30953	246.595	0.117115	0.117115	0.117115	1.69337	0.117115	2.39198	1.30953	99.088	0.129038	6.24159
71909	Haus5	107.947	1.30953	593.009	1245.83	1304.93	1775.47	2.03321	0.117115	2.77306	3.09546	3.11559	3.24931	234.088	1442.08	0.129122	2.62302
66832	Rsph3a	54.2657	293.855	1.30953	1.30953	1.30953	1.30953	1.73453	2.46813	0.117115	0.117115	0.117115	0.117115	116.477	1.30953	0.129528	-6.47485
18453	P4hb	4575.55	8157.1	17754.6	2658.8	2564.25	6141.57	3.66044	3.91154	4.24931	3.42469	3.40896	3.78828	10162.4	3788.2	0.130828	-1.42366
63958	Ube4b	12.9223	1.30953	38.8762	1.30953	1.30953	1.30953	1.11134	0.117115	1.58968	0.117115	0.117115	0.117115	17.7027	1.30953	0.130853	-3.75685
16402	Itga5	43.8663	1.30953	237.966	1.30953	1.30953	1.30953	1.64213	0.117115	2.37651	0.117115	0.117115	0.117115	94.3805	1.30953	0.130875	-6.17137
20751	Spr	52.3709	1.30953	313.401	1.30953	1.30953	1.30953	1.71909	0.117115	2.4961	0.117115	0.117115	0.117115	122.361	1.30953	0.131044	-6.54595
216134	Pdxk	1.30953	207.203	2486.27	1.30953	1.30953	1.30953	0.117115	2.3164	3.39555	0.117115	0.117115	0.117115	898.259	1.30953	0.13132	-9.42194
56752	Aldh9a1	165.066	1.30953	1829.96	1.30953	1.30953	1.30953	2.21766	0.117115	3.26244	0.117115	0.117115	0.117115	665.446	1.30953	0.131649	-8.98913
225363	Etf1	427.162	220.814	5121.67	1.30953	1.30953	662.719	2.63059	2.34403	3.70941	0.117115	0.117115	2.82133	1923.22	221.779	0.131738	-3.11632
53332	Mtmr1	1.30953	1.30953	1.30953	208.461	38.2623	1.30953	0.117115	0.117115	0.117115	2.31902	1.58277	0.117115	1.30953	82.6775	0.131893	5.98037
68052	Rps13	315931	425121	924155	843446	926535	992264	5.49959	5.62851	5.96574	5.92606	5.96686	5.99663	555069	920748	0.132029	0.730139
67897	Rnmt	2662.86	3556.73	4118.42	1.30953	390.985	779.636	3.42535	3.55105	3.61473	0.117115	2.59216	2.89189	3446	390.644	0.132055	-3.141
21351	Taldo1	1.30953	273.57	4134.77	1.30953	1.30953	1.30953	0.117115	2.43707	3.61645	0.117115	0.117115	0.117115	1469.88	1.30953	0.132191	-10.1324
56495	Asna1	90.7138	1.30953	792.614	1.30953	1.30953	1.30953	1.95767	0.117115	2.89906	0.117115	0.117115	0.117115	294.879	1.30953	0.132345	-7.81493
338355	Fkbp15	33.6006	1.30953	11.1941	1.30953	1.30953	1.30953	1.52635	0.117115	1.04899	0.117115	0.117115	0.117115	15.3681	1.30953	0.132384	-3.55282
75062	Sf3a3	1292.31	1238.8	3168.52	1.30953	206.43	480.715	3.11137	3.093	3.50086	0.117115	2.31477	2.68189	1899.88	229.485	0.132451	-3.04943
12798	Cnn2	2494.65	3118	9364.61	12285.4	6364.77	13385.9	3.39701	3.49388	3.97149	4.08939	3.80378	4.12665	4992.42	10678.7	0.13264	1.09692
326618	Tpm4	1.30953	561.751	4284.94	26038.9	9093.85	13709	0.117115	2.74954	3.63194	4.41562	3.95875	4.13701	1616	16280.6	0.132732	3.33265
22241	Ulk1	1.30953	1.30953	1.30953	223.652	38.4214	1.30953	0.117115	0.117115	0.117115	2.34957	1.58457	0.117115	1.30953	87.7942	0.132835	6.067
238055	Apob	1.30953	1.30953	100.949	100.982	67.2902	93.4752	0.117115	0.117115	2.0041	2.00425	1.82795	1.9707	34.5227	87.2493	0.13296	1.3376
70804	Pgrmc2	210.953	1852.68	4360.73	1127.06	1.30953	1.30953	2.32419	3.2678	3.63956	3.05195	0.117115	0.117115	2141.45	376.56	0.133161	-2.50764
50799	Slc25a13	834.93	1782.29	2907.8	3600.1	2535.31	4518.57	2.92165	3.25098	3.46356	3.55631	3.40403	3.655	1841.67	3551.33	0.133472	0.947341
17184	Matr3	4282.46	7844.57	12213.1	4432.78	1392.27	4283.39	3.63169	3.89457	4.08683	3.64668	3.14372	3.63179	8113.37	3369.48	0.133653	-1.26777
320011	Uggt1	3393.96	3167.21	11694.9	12652.3	8421	16204.8	3.53071	3.50068	4.068	4.10217	3.92536	4.20964	6085.35	12426	0.133774	1.02995
22145	Tuba4a	294190	416616	1.15115e+06	1.22671e+06	972565	1.23508e+06	5.46863	5.61974	6.06113	6.08874	5.98792	6.0917	620653	1.14478e+06	0.133838	0.883216
23918	Impdh2	28944.1	27494.2	65277.9	101551	52577.9	65997.4	4.46156	4.43924	4.81477	5.00668	4.7208	4.81953	40572.1	73375.4	0.133868	0.85481
72993	Appl1	37.0309	1.30953	228.371	1.30953	1.30953	1.30953	1.56856	0.117115	2.35864	0.117115	0.117115	0.117115	88.9038	1.30953	0.133994	-6.08512
105445	Dock9	1.30953	32.7454	106.539	250.153	128.645	255.308	0.117115	1.51515	2.02751	2.39821	2.10939	2.40706	46.8648	211.368	0.134337	2.17318
21335	Tacc3	78.2149	1.30953	746.751	1.30953	1.30953	1.30953	1.89329	0.117115	2.87318	0.117115	0.117115	0.117115	275.425	1.30953	0.134367	-7.71647
106039	Gga1	1.30953	1.30953	271.833	149.57	146.102	706.648	0.117115	0.117115	2.4343	2.17484	2.16466	2.8492	91.4841	334.107	0.134537	1.86872
19877	Rock1	1.30953	1.30953	1.30953	104.42	1.30953	21.4354	0.117115	0.117115	0.117115	2.01878	0.117115	1.33113	1.30953	42.3882	0.13512	5.01654
110749	Chaf1b	1.30953	1.30953	283.743	219.034	199.153	253.778	0.117115	0.117115	2.45293	2.34051	2.29919	2.40445	95.4541	223.988	0.135792	1.23054
53414	Bysl	4122.25	1222.87	5654.04	9560.92	6566.96	6713.88	3.61513	3.08738	3.75236	3.9805	3.81736	3.82697	3666.39	7613.92	0.136125	1.05428
223701	Mrtfa	151.293	1.30953	73.3914	286.125	288.697	867.826	2.17982	0.117115	1.86564	2.45656	2.46044	2.93843	75.3312	480.883	0.136174	2.67437
14678	Gnai2	2025.18	2923.17	12890.3	13814.1	10355.6	13026.2	3.30646	3.46585	4.11026	4.14032	4.01518	4.11482	5946.22	12398.6	0.13636	1.06014
11966	Atp6v1b2	64.0435	1.30953	646.865	1.30953	1.30953	1.30953	1.80648	0.117115	2.81081	0.117115	0.117115	0.117115	237.406	1.30953	0.136567	-7.50216
56282	Mrpl12	4031.4	5093.22	5951.05	1.30953	977.303	634.285	3.60546	3.70699	3.77459	0.117115	2.99003	2.80228	5025.22	537.632	0.136826	-3.2245
14936	Gys1	4757.18	4645.74	5476.33	4723.51	2141.09	3250.8	3.67735	3.66706	3.73849	3.67426	3.33064	3.51199	4959.75	3371.8	0.137232	-0.556748
68436	Rpl34	118010	91829.2	219703	234621	230427	193316	5.07192	4.96298	5.34184	5.37037	5.36253	5.28627	143181	219454	0.138006	0.616083
619547	Rpl34-ps1	118010	91829.2	219703	234621	230427	193316	5.07192	4.96298	5.34184	5.37037	5.36253	5.28627	143181	219454	0.138006	0.616083
231803	Mepce	194.408	1.30953	561.476	2345.95	1059.66	1978.48	2.28871	0.117115	2.74933	3.37032	3.02517	3.29633	252.398	1794.7	0.13833	2.82997
66141	Ifitm3	20442.7	4215.35	38168.9	53505.2	76028.5	36623.7	4.31054	3.62483	4.58171	4.7284	4.88098	4.56376	20942.3	55385.8	0.138701	1.40309
16554	Kif13b	23.3862	1.30953	146.986	1.30953	1.30953	1.30953	1.36896	0.117115	2.16728	0.117115	0.117115	0.117115	57.2273	1.30953	0.138826	-5.44958
13860	Eps8	527.802	485.883	1286.15	1.30953	1.30953	934.902	2.72247	2.68653	3.10929	0.117115	0.117115	2.97077	766.61	312.507	0.139054	-1.29461
14679	Gnai3	80.1627	1.30953	1162.63	1.30953	1.30953	1.30953	1.90397	0.117115	3.06544	0.117115	0.117115	0.117115	414.701	1.30953	0.139475	-8.30688
66482	Exoc2	47.8175	1.30953	509.183	1.30953	1.30953	1.30953	1.67959	0.117115	2.70687	0.117115	0.117115	0.117115	186.103	1.30953	0.13987	-7.15091
70025	Acot7	823.054	2126.3	7065.28	5254.16	9051.92	9265.71	2.91543	3.32762	3.84913	3.7205	3.95674	3.96688	3338.21	7857.26	0.140381	1.23495
18753	Prkcd	1.30953	1.30953	360.191	246.169	255.167	294.441	0.117115	0.117115	2.55653	2.39123	2.40682	2.469	120.937	265.259	0.14054	1.13315
231123	Haus3	1.30953	1.30953	1.30953	84.9662	1.30953	15.6847	0.117115	0.117115	0.117115	1.92925	0.117115	1.19548	1.30953	33.9868	0.14109	4.69785
83558	Tex11	1.30953	1.30953	1.30953	25.9075	197.484	1.30953	0.117115	0.117115	0.117115	1.41343	2.29553	0.117115	1.30953	74.9004	0.141092	5.83785
58184	Cnot9	100.456	1.30953	1939.61	1.30953	1.30953	1.30953	2.00197	0.117115	3.28771	0.117115	0.117115	0.117115	680.458	1.30953	0.14118	-9.02131
231659	Gcn1	825.429	645.315	2495.55	3014.42	1721.58	3184.45	2.91668	2.80977	3.39717	3.4792	3.23593	3.50304	1322.1	2640.15	0.141845	0.997792
26430	Parg	9.81031	63.5297	218.74	34.3771	1.30953	1.30953	0.991683	1.80298	2.33993	1.53627	0.117115	0.117115	97.3599	12.3321	0.141972	-2.98091
109658	Txlna	149.206	118.574	625.492	265.786	1.30953	1.30953	2.17379	2.07399	2.79622	2.42453	0.117115	0.117115	297.757	89.4684	0.142308	-1.73469
232341	Wnk1	340.174	309.143	545.752	1.30953	1.30953	543.415	2.5317	2.49016	2.737	0.117115	0.117115	2.73513	398.356	182.011	0.142466	-1.13003
12537	Cdk11b	1.30953	47.6165	135.861	265.402	231.072	302.168	0.117115	1.67776	2.13309	2.4239	2.36375	2.48025	61.5955	266.214	0.142699	2.11169
16669	Krt19	63698.2	109700	186787	7323.22	1.30953	12101.4	4.80413	5.04021	5.27135	3.8647	0.117115	4.08284	120062	6475.31	0.143519	-4.21268
56095	Ftsj3	6886.74	1862.14	7325.45	12802.6	10071.2	8892.91	3.83801	3.27001	3.86483	4.1073	4.00308	3.94904	5358.11	10588.9	0.143541	0.982753
27367	Rpl3	288941	274772	519383	670175	485715	458226	5.46081	5.43897	5.71549	5.82619	5.68638	5.66108	361032	538038	0.143671	0.575583
17883	Myh3	1.30953	1.30953	1.30953	29.5476	1.30953	7.93965	0.117115	0.117115	0.117115	1.47052	0.117115	0.899802	1.30953	12.9323	0.143698	3.30385
77286	Nkrf	29.3299	297.083	1.30953	1.30953	1.30953	1.30953	1.46731	2.47288	0.117115	0.117115	0.117115	0.117115	109.241	1.30953	0.144536	-6.38232
23943	Esyt1	20.716	1.30953	172.1	1.30953	1.30953	1.30953	1.31631	0.117115	2.23578	0.117115	0.117115	0.117115	64.7086	1.30953	0.145721	-5.62684
270192	Rab6b	2255.39	3010.33	9038.03	8501.57	6810.95	12990.4	3.35322	3.47861	3.95607	3.9295	3.83321	4.11362	4767.92	9434.32	0.145748	0.984559
72654	Ccdc12	1.30953	7529.3	174.68	1.30953	1.30953	1.30953	0.117115	3.87675	2.24224	0.117115	0.117115	0.117115	2568.43	1.30953	0.14585	-10.9376
12539	Cdc37	107.159	1.30953	1540.42	4690.9	4017.58	1041.98	2.03003	0.117115	3.18764	3.67126	3.60396	3.01786	549.63	3250.15	0.146507	2.56398
78586	Srbd1	64.2273	323.033	803.753	281.727	1.30953	1.30953	1.80772	2.50925	2.90512	2.44983	0.117115	0.117115	397.004	94.7819	0.146528	-2.06647
20055	Rps16	586509	663512	1.14598e+06	1.07552e+06	1.11046e+06	1.13684e+06	5.76828	5.82185	6.05918	6.03162	6.0455	6.0557	798668	1.10761e+06	0.146642	0.47178
12848	Cops2	1.30953	1.30953	1122.32	453.388	683.372	1299.79	0.117115	0.117115	3.05012	2.65647	2.83466	3.11387	374.98	812.182	0.146668	1.11499
67088	Cand2	1.30953	1.30953	1.30953	39.9796	1.30953	585.049	0.117115	0.117115	0.117115	1.60184	0.117115	2.76719	1.30953	208.779	0.146701	7.31679
67671	Rpl38	227047	349969	693139	848083	499255	1.19616e+06	5.35612	5.54403	5.84082	5.92844	5.69832	6.07779	423385	847832	0.147424	1.00181
24127	Xrn1	76.2208	83.1137	707.685	1081.1	404.129	689.646	1.88207	1.91967	2.84984	3.03387	2.60652	2.83863	289.006	724.958	0.147455	1.3268
74239	Iqce	14.6461	1.30953	103.988	1.30953	1.30953	1.30953	1.16572	0.117115	2.01698	0.117115	0.117115	0.117115	39.9812	1.30953	0.148156	-4.9322
67543	Pabpc6	7281.53	17836.4	5858.78	1.30953	1.30953	17302.9	3.86222	4.25131	3.76781	0.117115	0.117115	4.23812	10325.6	5768.51	0.148379	-0.83995
20088	Rps24	189107	225259	387145	325451	409261	428362	5.27671	5.35268	5.58787	5.51249	5.612	5.63181	267170	387691	0.148867	0.537149
11566	Adss	67.3099	1.30953	1847.68	1.30953	1.30953	1.30953	1.82808	0.117115	3.26663	0.117115	0.117115	0.117115	638.767	1.30953	0.149724	-8.9301
17685	Msh2	69.527	1.30953	802.756	1989.88	1082.5	808.763	1.84215	0.117115	2.90458	3.29883	3.03443	2.90782	291.198	1293.71	0.149926	2.15145
101489	Ric8a	13.5989	1.30953	98.5846	1.30953	1.30953	1.30953	1.13351	0.117115	1.99381	0.117115	0.117115	0.117115	37.831	1.30953	0.15003	-4.85245
230393	Focad	1.30953	1.30953	93.4571	94.9388	79.7445	45.5047	0.117115	0.117115	1.97061	1.97744	1.9017	1.65806	32.0254	73.396	0.150313	1.19648
12462	Cct3	82073	84930.4	238169	178246	250125	269910	4.9142	4.92906	5.37689	5.25102	5.39816	5.43122	135058	232760	0.150658	0.785268
433702	Ncbp1	3824.3	10849	7948.59	4731.76	2906.04	3930.28	3.58255	4.03539	3.90029	3.67502	3.4633	3.59442	7540.63	3856.02	0.151008	-0.96757
12402	Cbl	131.046	174.581	368.956	1.30953	294.755	1.30953	2.11743	2.242	2.56697	0.117115	2.46946	0.117115	224.861	99.1248	0.151537	-1.18172
56430	Clip1	106.404	19.5132	149.145	1.30953	1.30953	71.9253	2.02696	1.29033	2.17361	0.117115	0.117115	1.85688	91.6874	24.8481	0.151844	-1.88359
16800	Arhgef2	10425.4	9974.18	21299.3	19435.1	18162.8	26572.2	4.01809	3.99888	4.32837	4.28859	4.25918	4.42443	13899.6	21390.1	0.152041	0.621893
56258	Hnrnph2	126546	292525	279732	176121	98001.6	104859	5.10225	5.46616	5.44674	5.24581	4.99123	5.02061	232934	126327	0.152108	-0.882757
12469	Cct8	69067.9	69660	175253	155077	153425	188968	4.83928	4.84298	5.24367	5.19055	5.1859	5.27639	104660	165824	0.152527	0.663934
218914	Wapl	86.8168	1.30953	236.602	773.42	298.659	601.947	1.9386	0.117115	2.37402	2.88842	2.47518	2.77956	108.243	558.009	0.152739	2.36602
234023	Arglu1	5607.45	6821.19	33305.9	1.30953	1943.07	1307.84	3.74877	3.83386	4.52252	0.117115	3.28849	3.11656	15244.8	1084.07	0.153521	-3.81379
19084	Prkar1a	1.30953	1.30953	770.829	444.849	298.128	817.419	0.117115	0.117115	2.88696	2.64821	2.4744	2.91244	257.816	520.132	0.153678	1.01254
26961	Rpl8	306703	183672	388004	593336	357830	418438	5.48672	5.26404	5.58884	5.7733	5.55368	5.62163	292793	456535	0.154454	0.640843
270160	Rab39	809.563	1246.36	3473.75	1.30953	2668.36	1.30953	2.90825	3.09564	3.5408	0.117115	3.42624	0.117115	1843.22	890.327	0.154473	-1.04982
105866	Krt72	5542.66	3040.37	1585.85	288.429	1.30953	1146.17	3.74372	3.48293	3.20026	2.46004	0.117115	3.05925	3389.63	478.637	0.154601	-2.82412
18786	Plaa	689.528	794.712	3431.81	2342.98	3660.52	3613.37	2.83855	2.90021	3.53552	3.36977	3.56354	3.55791	1638.68	3205.62	0.154857	0.968067
66475	Rps23	134368	223888	455634	385093	502030	477191	5.1283	5.35003	5.65862	5.58557	5.70073	5.67869	271297	454771	0.155113	0.74527
67204	Eif2s2	25095	22626.7	30080.6	64315.8	32666.8	30518.9	4.39959	4.35462	4.47829	4.80832	4.51411	4.48457	25934.1	42500.5	0.155172	0.712631
238880	Actbl2	1.30953	164387	564033	1.04263e+07	6.23541e+06	4.97448e+06	0.117115	5.21587	5.7513	7.01813	6.79487	6.69675	242807	7.21207e+06	0.155489	4.89253
208643	Eif4g1	9934	9199.38	32425.5	33201	21663.9	46766	3.99712	3.96376	4.51089	4.52115	4.33574	4.66993	17186.3	33877	0.15625	0.979048
19134	Prpf4b	86.0375	1.30953	667.915	565.513	1383.73	1631.65	1.93469	0.117115	2.82472	2.75244	3.14105	3.21263	251.754	1193.63	0.15653	2.24527
66965	Ctu2	1.30953	94.5194	114.314	560.756	168.052	381.446	0.117115	1.97552	2.0581	2.74877	2.22544	2.58143	70.0478	370.085	0.156797	2.40145
70699	Nup205	21.9051	1.30953	34.9522	140.412	21.881	212.32	1.34054	0.117115	1.54347	2.1474	1.34007	2.32699	19.3889	124.871	0.156901	2.68713
28088	Rtcb	27200.5	96667	96964.9	38863.2	26484.5	23887.7	4.43458	4.98528	4.98661	4.58954	4.42299	4.37817	73610.8	29745.1	0.157039	-1.30726
67724	Pop1	508.84	1.30953	249.74	1262.17	1438.54	1618.26	2.70658	0.117115	2.39749	3.10112	3.15792	3.20905	253.297	1439.66	0.158227	2.50683
51796	Srrm1	214.762	1.30953	3450.54	3706.67	4877.18	9167.73	2.33196	0.117115	3.53789	3.56898	3.68817	3.96226	1222.2	5917.19	0.158768	2.27543
14904	Gtpbp1	2766.58	2713.08	6892.85	6737.02	5649.49	6936.87	3.44194	3.43346	3.8384	3.82847	3.75201	3.84116	4124.17	6441.12	0.158857	0.643209
12468	Cct7	47066.7	36277.3	99034.6	94651	84677.1	103313	4.67271	4.55963	4.99579	4.97613	4.92777	5.01416	60792.9	94213.8	0.158969	0.632037
12583	Cdo1	6714.02	8115.79	19358.5	14471.5	19032.6	24907.8	3.82698	3.90933	4.28687	4.16051	4.2795	4.39634	11396.1	19470.7	0.159542	0.77276
20595	Smn1	3625.72	9121.15	1.30953	47982	38600	47580.9	3.55939	3.96005	0.117115	4.68108	4.58659	4.67743	4249.39	44721	0.15989	3.39562
16852	Lgals1	5332.39	9844.32	44709.5	58718.9	27135.6	47536.1	3.72692	3.99319	4.6504	4.76878	4.43354	4.67702	19962.1	44463.5	0.1602	1.15536
98238	Lrrc59	30211.3	38714	48673.9	52151.8	43546.2	56549.8	4.48017	4.58787	4.6873	4.71727	4.63895	4.75243	39199.7	50749.3	0.161014	0.372543
19921	Rpl19	276605	156257	361659	607732	417437	311072	5.44186	5.19384	5.5583	5.78371	5.62059	5.49286	264840	445414	0.161109	0.750023
15107	Hadh	26.7461	1.30953	644.101	1.30953	1.30953	1.30953	1.42726	0.117115	2.80895	0.117115	0.117115	0.117115	224.052	1.30953	0.161209	-7.41864
73826	Poldip3	1192.92	741.575	1752.79	648.274	1.30953	120.722	3.07661	2.87016	3.24373	2.81176	0.117115	2.08179	1229.1	256.768	0.161272	-2.25906
230249	Ecpas	29.8473	1.30953	271.245	213.844	285.906	548.333	1.47491	0.117115	2.43336	2.3301	2.45622	2.73904	100.801	349.361	0.16267	1.79321
56702	Hist1h1b	35014.8	5972.1	25907.2	56107.4	30616.9	66559.7	4.54425	3.77613	4.41342	4.74902	4.48596	4.82321	22298.1	51094.7	0.162715	1.19625
11370	Acadvl	1.30953	25.8018	1457.58	1612.72	633.184	1837.81	0.117115	1.41165	3.16363	3.20756	2.80153	3.2643	494.898	1361.24	0.163067	1.45972
20085	Rps19	479035	593445	997370	969309	863338	1.08046e+06	5.68037	5.77338	5.99886	5.98646	5.93618	6.03361	689950	971036	0.164005	0.493034
27419	Naglu	83.0156	1.30953	244.887	156.81	812.787	1354.75	1.91916	0.117115	2.38897	2.19538	2.90998	3.13186	109.738	774.783	0.16452	2.81974
71766	Raver1	20.3073	1.30953	436.779	1.30953	1.30953	1.30953	1.30765	0.117115	2.64026	0.117115	0.117115	0.117115	152.799	1.30953	0.164616	-6.86644
107508	Eprs	24888.7	20428.2	53914.4	100928	35733.2	65214.7	4.396	4.31023	4.7317	5.00401	4.55307	4.81435	33077.1	67291.9	0.164959	1.0246
286940	Flnb	3488.73	2973.71	13277.9	11389.7	9497.95	16173	3.54267	3.4733	4.12313	4.05651	3.97763	4.20879	6580.12	12353.6	0.165064	0.90874
54004	Diaph2	8.10699	1.30953	63.3966	1.30953	1.30953	1.30953	0.90886	0.117115	1.80207	0.117115	0.117115	0.117115	24.271	1.30953	0.165077	-4.21212
107271	Yars	1592.94	1335.37	5941.73	581.834	1265.7	1154	3.2022	3.1256	3.77391	2.7648	3.10233	3.0622	2956.68	1000.51	0.165357	-1.56324
677884	Pakap	156.462	1.30953	697.324	1065.48	1105.38	1919.52	2.19441	0.117115	2.84343	3.02755	3.04351	3.28319	285.032	1363.46	0.165544	2.25808
19684	Rdx	525.98	435.034	4757.19	1.30953	1.30953	1772.71	2.72097	2.63852	3.67735	0.117115	0.117115	3.24864	1906.07	591.777	0.166392	-1.68747
78894	Aacs	1.30953	1.30953	1761.53	778.065	719.33	1037.27	0.117115	0.117115	3.24589	2.89102	2.85693	3.01589	588.05	844.887	0.166891	0.52282
98053	Gtf2f1	167.031	207.542	880.148	1.30953	25.0007	260.306	2.2228	2.31711	2.94456	0.117115	1.39795	2.41548	418.241	95.5388	0.166991	-2.13017
67429	Nudcd1	10.1784	1.30953	112.135	1.30953	1.30953	1.30953	1.00768	0.117115	2.04974	0.117115	0.117115	0.117115	41.2077	1.30953	0.167258	-4.97579
66997	Psmd12	1636.89	1.30953	4671.51	14127.2	16347.8	19039.1	3.21402	0.117115	3.66946	4.15006	4.21346	4.27965	2103.24	16504.7	0.167381	2.97219
50709	Hist1h1e	129702	44119.4	144710	196094	147779	208232	5.11295	4.64463	5.1605	5.29246	5.16961	5.31855	106177	184035	0.16777	0.793503
20383	Srsf3	111163	318933	449678	179692	35256.2	101863	5.04596	5.5037	5.6529	5.25453	4.54724	5.00801	293258	105604	0.168123	-1.47351
20637	Snrnp70	11383.5	5780.6	35129.5	5160.03	7816.89	2481.45	4.05628	3.76197	4.54567	3.71265	3.89303	3.39471	17431.2	5152.79	0.168858	-1.75825
234865	Nup133	53.9774	1.30953	501.471	681.739	514.866	625.528	1.73221	0.117115	2.70025	2.83362	2.71169	2.79625	185.586	607.378	0.169105	1.71051
12301	Cacybp	1110.42	528.981	7564.36	1.30953	1.30953	3178.14	3.04549	2.72344	3.87877	0.117115	0.117115	3.50217	3067.92	1060.25	0.170182	-1.53285
98732	Rab3gap2	58.5961	1.30953	180.234	403.142	146.817	518.695	1.76787	0.117115	2.25584	2.60546	2.16678	2.71491	80.0467	356.218	0.170486	2.15385
16561	Kif1b	10.471	1.30953	136.492	1.30953	1.30953	1.30953	1.01999	0.117115	2.13511	0.117115	0.117115	0.117115	49.4241	1.30953	0.170591	-5.23809
72572	Spats2	939.434	3396.69	2091.38	1848.64	420.604	229.149	2.97287	3.53106	3.32043	3.26685	2.62387	2.36012	2142.5	832.797	0.170835	-1.36326
100502766	Kifc1	1.30953	89.7267	95.8484	703.796	68.2709	812.875	0.117115	1.95292	1.98158	2.84745	1.83424	2.91002	62.2949	528.314	0.171129	3.08421
12336	Capns1	1262.88	1.30953	2301.66	3142.14	16262.9	15716.4	3.10136	0.117115	3.36204	3.49723	4.2112	4.19635	1188.62	11707.1	0.171659	3.30003
57815	Spata5	10460.5	12889.1	19146.4	15505.2	20706.7	23737	4.01955	4.11022	4.28209	4.19048	4.31611	4.37543	14165.3	19983	0.172002	0.496405
66369	Dus2	1.30953	55.2714	6777.06	1.30953	1.30953	1.30953	0.117115	1.7425	3.83104	0.117115	0.117115	0.117115	2277.88	1.30953	0.173111	-10.7644
74355	Smchd1	690.003	566.199	1412.9	1890.09	943.605	1826.21	2.83885	2.75297	3.15011	3.27648	2.97479	3.26155	889.699	1553.3	0.173856	0.803949
231830	Micall2	9.11832	1.30953	113.793	1.30953	1.30953	1.30953	0.959915	0.117115	2.05611	0.117115	0.117115	0.117115	41.4068	1.30953	0.173898	-4.98275
67755	Ddx47	3442.12	975.755	1614.48	7662.03	2696.43	3006.26	3.53683	2.98934	3.20803	3.88434	3.43079	3.47803	2010.78	4454.91	0.175293	1.14764
68926	Ubap2	5794.58	7512.9	18114.6	4414.3	4376.33	6575.85	3.76302	3.87581	4.25803	3.64486	3.64111	3.81795	10474	5122.16	0.175458	-1.03199
13665	Eif2s1	48327.5	49636.3	97847.4	142137	73238.8	98372	4.68419	4.6958	4.99055	5.15271	4.86474	4.99287	65270.4	104583	0.177122	0.680142
12847	Copa	7448.18	5024.7	18426.9	19637.1	12596.9	21877.1	3.87205	3.70111	4.26545	4.29308	4.10026	4.33999	10299.9	18037	0.177501	0.808328
19385	Ranbp1	2426.34	2759.48	13152.1	9506.53	9397.21	16381	3.38495	3.44083	4.119	3.97802	3.973	4.21434	6112.64	11761.6	0.177593	0.944215
78388	Mvp	3258.72	2582.88	8649.29	1020.45	397.58	4088.51	3.51305	3.4121	3.93698	3.00879	2.59942	3.61156	4830.3	1835.51	0.177619	-1.39593
276770	Eif5a	1.30953	1161.94	9602.34	51440.3	12547.7	13891.4	0.117115	3.06518	3.98238	4.7113	4.09856	4.14275	3588.53	25959.8	0.178135	2.85481
18817	Plk1	408.952	482.347	590.147	1935.65	909.51	491.83	2.61167	2.68336	2.77096	3.28683	2.95881	2.69181	493.815	1112.33	0.178266	1.17154
66616	Snx9	12276.7	22933.2	35929	15958.2	8534.74	12754.3	4.08908	4.36047	4.55544	4.20298	3.93119	4.10566	23713	12415.8	0.179299	-0.933503
52036	Ppp6r3	75.3098	1.30953	843.214	1412.94	1043.58	604.815	1.87685	0.117115	2.92594	3.15012	3.01853	2.78162	306.611	1020.44	0.179389	1.73472
66993	Smarcd3	23.4727	67.1031	229.133	1.30953	96.3867	1.30953	1.37056	1.82674	2.36009	0.117115	1.98402	0.117115	106.57	33.0019	0.179436	-1.69118
56632	Sphk2	61.2648	1.30953	330.52	476.902	317.033	529.493	1.78721	0.117115	2.5192	2.67843	2.50111	2.72386	131.032	441.143	0.179609	1.75133
99371	Arfgef2	37.787	1.30953	137.594	260.073	113.699	219.079	1.57734	0.117115	2.1386	2.4151	2.05576	2.3406	58.897	197.617	0.180272	1.74644
26934	Racgap1	209.285	254.591	918.838	753.705	1.30953	1.30953	2.32074	2.40584	2.96324	2.8772	0.117115	0.117115	460.905	252.108	0.180466	-0.870427
19988	Rpl6	326351	409712	803251	883045	611461	826392	5.51368	5.61248	5.90485	5.94598	5.78637	5.91719	513105	773633	0.18062	0.592396
19386	Ranbp2	107.97	1.30953	46.1381	354.292	98.4844	166.265	2.0333	0.117115	1.66406	2.54936	1.99337	2.2208	51.806	206.347	0.181642	1.99388
13205	Ddx3x	69014.7	143342	195059	86584.5	65469.7	72828.2	4.83894	5.15637	5.29017	4.93744	4.81604	4.8623	135805	74960.8	0.182054	-0.85733
71702	Cdc5l	8817.85	28677.6	26601.9	10973.6	8132.55	11175.8	3.94536	4.45754	4.42491	4.04035	3.91023	4.04828	21365.8	10094	0.182423	-1.08181
13629	Eef2	54876.1	76580.1	214256	195193	157969	224758	4.73938	4.88412	5.33093	5.29046	5.19857	5.35172	115237	192640	0.182699	0.7413
218236	Fam120a	5541.16	8750.53	18847.6	5240.57	2651.14	7104.34	3.7436	3.94203	4.27526	3.71938	3.42343	3.85152	11046.4	4998.68	0.182817	-1.14396
16661	Krt10	285903	794794	415555	392338	141987	225063	5.45622	5.90025	5.61863	5.59366	5.15225	5.3523	498750	253129	0.183468	-0.978444
16571	Kif4	725.081	457.495	1408	1087.58	1266.17	2705.41	2.86039	2.66039	3.1486	3.03646	3.10249	3.43223	863.527	1686.39	0.183693	0.965623
77987	Ascc3	31.8959	1.30953	207.031	515.346	100.742	289.258	1.50373	0.117115	2.31604	2.7121	2.00321	2.46129	80.079	301.782	0.184706	1.91401
208606	Rsrc2	89.0955	1.30953	712.104	784.721	1616.95	538.559	1.94986	0.117115	2.85254	2.89472	3.2087	2.73123	267.503	980.077	0.18535	1.87334
11949	Atp5c1	1390.83	1.30953	8392.02	14640.3	19507.4	19478.6	3.14327	0.117115	3.92387	4.16555	4.2902	4.28956	3261.38	17875.4	0.185777	2.45442
12464	Cct4	59844.7	56595.5	160274	133444	142687	143508	4.77703	4.75278	5.20486	5.1253	5.15438	5.15688	92238.1	139880	0.187095	0.600751
15289	Hmgb1	1.30953	1.30953	9764.63	1666.71	1887.48	9860.16	0.117115	0.117115	3.98966	3.22186	3.27588	3.99388	3255.75	4471.45	0.187205	0.457752
76890	Memo1	8835.38	12161.3	24216.2	1.30953	2450.34	3602.49	3.94623	4.08498	4.38411	0.117115	3.38923	3.5566	15071	2018.04	0.188596	-2.90074
71970	Zbed5	81.9171	1.30953	468.06	414.361	476.682	1148.93	1.91337	0.117115	2.6703	2.61738	2.67823	3.06029	183.762	679.991	0.188612	1.88768
28035	Usp39	6745.88	5177.93	12457.4	13570.2	11518.5	10170	3.82904	3.71416	4.09543	4.13259	4.06139	4.00732	8127.06	11752.9	0.188949	0.532211
18141	Nup50	216.502	609.981	1074.02	98.4029	1.30953	305.781	2.33546	2.78532	3.03101	1.99301	0.117115	2.48541	633.501	135.164	0.18899	-2.22863
69051	Pycr2	1.30953	1.30953	4861.83	3168.7	3719.06	454.441	0.117115	0.117115	3.6868	3.50088	3.57043	2.65748	1621.48	2447.4	0.189336	0.593935
228061	Agps	169.605	152.26	930.395	1.30953	1.30953	602.827	2.22944	2.18259	2.96867	0.117115	0.117115	2.78019	417.42	201.815	0.190146	-1.04846
13627	Eef1a1	780637	910218	2.4015e+06	2.39062e+06	1.84374e+06	2.11905e+06	5.89245	5.95915	6.38048	6.37851	6.2657	6.32614	1.36412e+06	2.1178e+06	0.190308	0.634599
110308	Krt5	184162	419623	342690	200723	158740	231490	5.2652	5.62286	5.5349	5.3026	5.20069	5.36453	315492	196984	0.191079	-0.679522
75416	Nop14	484.164	1.30953	2211.54	4175.05	3694.32	3914.62	2.68499	0.117115	3.34469	3.62066	3.56753	3.59269	899.004	3928	0.19177	2.12739
18432	Mybbp1a	49569.7	21035.9	56654.5	99699.3	48993.3	69602.2	4.69522	4.32296	4.75323	4.99869	4.69014	4.84262	42420.1	72764.9	0.191949	0.778497
11950	Atp5f1	509.512	1051.3	814.767	2183.26	1.30953	1.30953	2.70715	3.02173	2.91103	3.33911	0.117115	0.117115	791.859	728.626	0.192239	-0.120065
67367	Paxbp1	201.639	173.086	1154.74	1.30953	758.083	1.30953	2.30457	2.23826	3.06248	0.117115	2.87972	0.117115	509.821	253.567	0.19317	-1.00762
74196	Ttc27	84.2133	1.30953	568.631	1174.16	590.154	448.42	1.92538	0.117115	2.75483	3.06973	2.77097	2.65168	218.051	737.579	0.193343	1.75813
22083	Ctr9	1043.4	287.933	298.052	197.902	1.30953	137.905	3.01845	2.45929	2.47429	2.29645	0.117115	2.13958	543.128	112.372	0.193386	-2.27301
66125	Sf3b5	1991.2	8828.51	1.30953	13005.5	16460.2	41530.4	3.29912	3.94589	0.117115	4.11413	4.21644	4.61837	3607.01	23665.4	0.193621	2.7139
246221	Mpst	1.30953	1.30953	2114.19	1870.88	639.943	377.41	0.117115	0.117115	3.32514	3.27205	2.80614	2.57681	705.602	962.746	0.193748	0.448301
319195	Rpl17	164672	214873	319383	336357	293053	289935	5.21662	5.33218	5.50431	5.5268	5.46695	5.4623	232976	306448	0.19389	0.395463
22404	Wiz	133.491	153.786	1.30953	1110.93	129.399	499.743	2.12545	2.18692	0.117115	3.04569	2.11193	2.69875	96.1957	580.024	0.193899	2.59207
14433	Gapdh	1.14639e+06	1.48196e+06	3.93141e+06	4.49162e+06	2.70712e+06	3.57424e+06	6.05933	6.17084	6.59455	6.6524	6.43251	6.55318	2.18659e+06	3.59099e+06	0.196218	0.715702
12406	Serpinh1	22299.3	52179.9	237406	189660	157481	232383	4.34829	4.7175	5.37549	5.27798	5.19723	5.3662	103962	193175	0.199934	0.893855
433759	Hdac1	6494.87	7594.41	17042.2	15206.6	14477.1	15100.6	3.81257	3.88049	4.23152	4.18203	4.16068	4.17899	10377.1	14928.1	0.200481	0.524619
16678	Krt1	254329	611172	398757	327164	181781	257235	5.4054	5.78616	5.60071	5.51477	5.25955	5.41033	421419	255393	0.201255	-0.722536
110809	Srsf1	35021.7	85590.7	97541.3	54774.2	24259.2	35417.7	4.54434	4.93243	4.98919	4.73858	4.38488	4.54922	72717.9	38150.4	0.201448	-0.930614
28000	Prpf19	16167.3	102104	115503	30393	20905	13413.3	4.20864	5.00904	5.06259	4.48277	4.32025	4.12754	77924.8	21570.5	0.201466	-1.85303
54161	Copg1	5867.93	4076.22	18295.3	15929.7	12424.4	18793.9	3.76849	3.61026	4.26234	4.20221	4.09427	4.27402	9413.14	15716	0.202041	0.739486
15277	Hk2	1439.51	1306.54	4899.28	7015.86	2367.2	7262.77	3.15821	3.11612	3.69013	3.84608	3.37424	3.8611	2548.44	5548.61	0.202151	1.12251
70650	Zcchc8	844.518	2601.49	1981.42	192.152	1.30953	1279.6	2.92661	3.41522	3.29698	2.28364	0.117115	3.10707	1809.14	491.02	0.20227	-1.88145
52398	2021-09-11	5482.74	7057.06	15777.6	1366.63	1.30953	3537.25	3.739	3.84862	4.19804	3.13565	0.117115	3.54867	9439.15	1635.06	0.202273	-2.52931
11615	Gm4737	4917.67	5399.73	13300.2	2581.92	4033.87	5689.35	3.69176	3.73237	4.12386	3.41194	3.60572	3.75506	7872.55	4101.71	0.202764	-0.940605
269378	Ahcy	4917.67	5399.73	13300.2	2581.92	4033.87	5689.35	3.69176	3.73237	4.12386	3.41194	3.60572	3.75506	7872.55	4101.71	0.202764	-0.940605
101592	Efl1	41.531	1.30953	1216.56	885.864	997.446	623.918	1.61837	0.117115	3.08513	2.94737	2.99889	2.79513	419.801	835.743	0.202794	0.993353
319277	Washc4	107.032	121.59	456.405	43.333	1.30953	131.94	2.02951	2.0849	2.65935	1.63682	0.117115	2.12038	228.342	58.8608	0.203363	-1.95582
18969	Pola2	93.5655	1.30953	599.048	821.062	557.829	632.365	1.97112	0.117115	2.77746	2.91438	2.7465	2.80097	231.308	670.419	0.203373	1.53525
231086	Hadhb	159.877	46.9137	679.232	1.30953	1.30953	330.146	2.20379	1.6713	2.83202	0.117115	0.117115	2.51871	295.341	110.922	0.203492	-1.41284
22121	Rpl13a	226983	130685	390766	525494	331185	329414	5.35599	5.11622	5.59192	5.72057	5.52007	5.51774	249478	395365	0.204691	0.664271
71807	Tars2	103.604	200.063	1.30953	371.414	348.821	273.688	2.01537	2.30117	0.117115	2.56986	2.5426	2.43726	101.659	331.308	0.204858	1.70444
107951	Cdk9	256.943	1.30953	1609.88	3180.67	6241.09	679.782	2.40984	0.117115	3.20679	3.50252	3.79526	2.83237	622.712	3367.18	0.204971	2.4349
71810	Ranbp3	420.087	159.115	2028.35	2624.35	1107.84	1623.28	2.62334	2.20171	3.30714	3.41902	3.04448	3.21039	869.184	1785.16	0.205014	1.03832
23988	Pin1	1.30953	1623.34	6353.24	24273.2	16878.5	5813.22	0.117115	3.21041	3.803	4.38513	4.22733	3.76442	2659.3	15655	0.205457	2.55751
12380	Cast	1.30953	139.654	710.566	1006.22	546.908	1287.04	0.117115	2.14505	2.8516	3.0027	2.73791	3.10959	283.843	946.724	0.206499	1.73785
19646	Rbbp4	2952.65	10362.6	1.30953	22123.5	25231	23032.6	3.47021	4.01547	0.117115	4.34485	4.40193	4.36234	4438.84	23462.4	0.206574	2.40209
11938	Atp2a2	3960.13	2486.31	9925.87	16051.9	6289.15	8847.03	3.59771	3.39556	3.99677	4.20553	3.79859	3.9468	5457.44	10396	0.206958	0.929738
66249	Pno1	5942.83	3842.81	11781.3	12004.4	10211.7	9786.18	3.77399	3.58465	4.07119	4.07934	4.0091	3.99061	7188.99	10667.4	0.207708	0.569349
67025	Rpl11	515305	589686	977117	913355	1.04518e+06	798513	5.71206	5.77062	5.98995	5.96064	6.01919	5.90228	694036	919016	0.208257	0.40508
70349	Copb1	4373.59	4759.22	16581.9	11571	11775.1	21718.4	3.64084	3.67754	4.21963	4.06337	4.07096	4.33683	8571.58	15021.5	0.208409	0.809397
209318	Gps1	1.30953	67.3013	1364.16	1162.27	705.521	1266.38	0.117115	1.82802	3.13487	3.06531	2.84851	3.10256	477.592	1044.72	0.209088	1.12927
14004	Chchd2	295.334	1.30953	2049.15	1641.69	2086.8	5018.96	2.47031	0.117115	3.31157	3.21529	3.31948	3.70061	781.93	2915.82	0.209393	1.89879
22350	Ezr	1897.24	2290.24	15356.8	1.30953	726.503	1766.44	3.27812	3.35988	4.1863	0.117115	2.86124	3.2471	6514.76	831.417	0.209865	-2.97007
26417	Mapk3	1.30953	47.0171	632.246	2535.83	356.12	243.319	0.117115	1.67226	2.80089	3.40412	2.5516	2.38618	226.857	1045.09	0.210558	2.20377
108156	Mthfd1	3880.89	5435.86	15959.8	16808.8	9003.21	19801.2	3.58893	3.73527	4.20303	4.22554	3.9544	4.29669	8425.53	15204.4	0.210719	0.85165
18107	Nmt1	1506.81	1399.98	4567.81	1.30953	848.507	613.403	3.17806	3.14612	3.65971	0.117115	2.92866	2.78775	2491.53	487.74	0.2109	-2.35285
213990	Agap3	752.951	288.948	691.986	1.30953	98.8657	436.41	2.87677	2.46082	2.8401	0.117115	1.99505	2.63989	577.962	178.862	0.211409	-1.69213
18187	Nrp2	167.209	1.30953	486.244	1405.87	695.142	422.7	2.22326	0.117115	2.68685	3.14794	2.84207	2.62603	218.254	841.236	0.211496	1.9465
67680	Sdhb	689.685	1577.89	1357.79	404.496	468.663	1.30953	2.83865	3.19808	3.13283	2.60691	2.67086	0.117115	1208.46	291.489	0.212045	-2.05165
74340	Ahcyl2	92.3507	222.01	672.331	618.265	1.30953	1.30953	1.96544	2.34637	2.82758	2.79117	0.117115	0.117115	328.897	206.961	0.212582	-0.668277
55948	Sfn	1.30953	2554.63	12026.5	50597.6	14854.7	16515.5	0.117115	3.40733	4.08014	4.70413	4.17187	4.21789	4860.8	27322.6	0.212923	2.49083
22215	Ube3a	97.7444	1.30953	368.978	749.72	239.309	587.593	1.99009	0.117115	2.567	2.8749	2.37896	2.76908	156.011	525.541	0.21321	1.75216
16796	Lasp1	414.618	294.112	4192.32	1.30953	1.30953	2457.87	2.61765	2.46851	3.62245	0.117115	0.117115	3.39056	1633.68	820.164	0.214515	-0.994145
11991	Hnrnpd	58693.7	100900	169087	73135.1	58339.8	58478.8	4.76859	5.00389	5.22811	4.86413	4.76596	4.767	109560	63317.9	0.214823	-0.791039
16666	Krt16	40393.9	9731.39	53764	5287.57	28976.2	3285.56	4.60632	3.98817	4.73049	3.72326	4.46204	3.51661	34629.8	12516.4	0.214944	-1.46819
26432	Plod2	353.675	1228.07	258.186	240.303	1.30953	162.333	2.5486	3.08922	2.41193	2.38076	0.117115	2.21041	613.312	134.649	0.214973	-2.18742
100041194	Ahnak2	1.30953	1.30953	192.098	82.6065	47.8569	148.139	0.117115	0.117115	2.28352	1.91701	1.67994	2.17067	64.9057	92.8674	0.214984	0.516828
108037	Shmt2	16546.7	11300.2	45573.6	25239.9	74703.6	45052.3	4.21871	4.05309	4.65871	4.40209	4.87334	4.65372	24473.5	48331.9	0.215189	0.981757
21969	Top1	8076.49	6014.14	9847.95	13628.4	8015.49	11089.1	3.90722	3.77917	3.99335	4.13444	3.90393	4.0449	7979.53	10911	0.215506	0.451407
18150	Npm3	539.188	1.30953	3061.38	4601.29	3164.11	4738.16	2.73174	0.117115	3.48592	3.66288	3.50025	3.67561	1200.63	4167.86	0.215865	1.79552
66251	Arfgap3	5.60406	1.30953	1.30953	33.646	209.037	1.30953	0.748503	0.117115	0.117115	1.52693	2.32022	0.117115	2.74104	81.3309	0.216421	4.89101
20084	Rps18	719694	934293	1.46617e+06	1.38773e+06	1.6669e+06	1.17679e+06	5.85715	5.97048	6.16618	6.14231	6.22191	6.0707	1.04005e+06	1.41047e+06	0.216434	0.439525
19052	Ppp2ca	922.773	6242.12	1.30953	6759	8972.75	9743.12	2.9651	3.79533	0.117115	3.82988	3.95293	3.9887	2388.74	8491.62	0.217222	1.82979
20815	Srpk1	3870.17	989.084	10230.7	11277.5	7465.22	9527.22	3.58773	2.99523	4.0099	4.05221	3.87304	3.97897	5029.97	9423.3	0.217374	0.905683
207214	Larp4	12675	21021	23080.9	14519.8	8010.43	15489.6	4.10295	4.32265	4.36325	4.16196	3.90366	4.19004	18925.6	12673.3	0.218388	-0.578555
74551	Pck2	1.30953	46.6003	14424.7	16931	1309.49	9009.18	0.117115	1.66839	4.15911	4.22868	3.1171	3.95469	4824.19	9083.23	0.218389	0.912917
215384	Fcgbp	11622.8	16140.3	11305.3	12453.7	6509.68	9914.64	4.06531	4.20791	4.05328	4.0953	3.81356	3.99628	13022.8	9625.99	0.218479	-0.436034
319482	9530053A07Rik	10207.9	14175.4	9929.02	10937.6	5717.19	8707.64	4.00894	4.15153	3.99691	4.03892	3.75718	3.9399	11437.4	8454.13	0.218479	-0.436034
13014	Cstb	1.30953	4624.21	24040.4	30160.5	49064.3	58765.7	0.117115	3.66504	4.38094	4.47944	4.69077	4.76912	9555.32	45996.8	0.218731	2.26716
224111	Ubxn7	1.30953	28.7093	258.18	388.276	78.7928	377.511	0.117115	1.45802	2.41192	2.58914	1.89649	2.57693	96.0664	281.527	0.218965	1.55117
11740	Slc25a5	3548.91	1.30953	17664.6	19361.3	39252	41747.9	3.5501	0.117115	4.2471	4.28693	4.59386	4.62063	7071.61	33453.7	0.219643	2.24206
108067	Eif2b3	537.676	891.657	1.30953	919.327	2260.32	3084.87	2.73052	2.9502	0.117115	2.96347	3.35417	3.48924	476.881	2088.17	0.221441	2.13054
66899	Fip1l1	6565.63	6527.63	12694.7	11022.8	10699.2	12219.5	3.81728	3.81476	4.10362	4.04229	4.02935	4.08705	8596	11313.8	0.221448	0.396351
26451	Rpl27a	284090	376508	680189	511064	642918	745911	5.45346	5.57577	5.83263	5.70847	5.80816	5.87269	446929	633297	0.221467	0.502838
228005	Ppig	1.30953	1.30953	144.956	231.096	96.4026	19.7803	0.117115	0.117115	2.16124	2.36379	1.98409	1.29623	49.1918	115.76	0.222067	1.23464
22027	Hsp90b1	63858.8	135525	263091	39632.6	42039.1	124502	4.80522	5.13202	5.42011	4.59805	4.62365	5.09518	154158	68724.7	0.222167	-1.16551
22042	Tfrc	6202.34	8643.37	23020.1	3490.41	3638.19	10048.1	3.79256	3.93668	4.36211	3.54288	3.56089	4.00209	12621.9	5725.58	0.222325	-1.14044
22143	Tuba1b	1.30953	23464.2	506079	1.56623e+06	379394	564938	0.117115	4.37041	5.70422	6.19486	5.57909	5.752	176515	836856	0.222587	2.24519
72416	Lrpprc	1646.5	1339.17	10051.2	7529.43	4851.87	12175.5	3.21656	3.12684	4.00222	3.87676	3.68591	4.08549	4345.64	8185.6	0.22269	0.91352
18108	Nmt2	1.30953	456.161	3139.99	6911.19	3549.38	2113.25	0.117115	2.65912	3.49693	3.83955	3.55015	3.32495	1199.15	4191.27	0.222882	1.80537
27061	Bcap31	218.795	507.427	842.889	103.225	361.704	1.30953	2.34004	2.70537	2.92577	2.01379	2.55835	0.117115	523.037	155.413	0.223103	-1.75081
12974	Cs	1905.76	252.531	28103.5	1.30953	1.30953	7778.14	3.28007	2.40231	4.44876	0.117115	0.117115	3.89088	10087.3	2593.59	0.223367	-1.95952
15129	Hbb-b1	1386.59	16779.9	2336.64	1.30953	811.872	1656.73	3.14195	4.22479	3.36859	0.117115	2.90949	3.21925	6834.36	823.305	0.223615	-3.05331
17910	Myo15	9640.53	12993.4	20107.4	17015.8	19410.1	19533	3.9841	4.11372	4.30336	4.23085	4.28803	4.29077	14247.1	18653	0.224029	0.388734
23970	Pacsin2	707.841	709.496	3532.71	1.30953	168.459	1083.25	2.84994	2.85095	3.54811	0.117115	2.22649	3.03473	1650.02	417.673	0.225103	-1.98203
15130	Hbb-b2	1357.85	14484.8	2322	1.30953	795.546	1638.86	3.13285	4.16091	3.36586	0.117115	2.90067	3.21454	6054.88	811.905	0.226076	-2.89872
75788	Smurf1	210.923	1.30953	2187.01	1305.73	2444.21	2346.26	2.32412	0.117115	3.33985	3.11585	3.38814	3.37038	799.748	2032.07	0.226418	1.34533
226432	Ipo9	949.54	773.867	5208.73	5482.64	2034.86	7525.88	2.97751	2.88867	3.71673	3.73899	3.30853	3.87656	2310.71	5014.46	0.226773	1.11776
66998	Psmd5	2437.23	2169.71	7778.11	4208.51	8263.83	8922.72	3.3869	3.3364	3.89087	3.62413	3.91718	3.9505	4128.35	7131.68	0.226996	0.788677
98386	Lbr	1322.46	1575.24	5492.86	5318.6	4823.65	3331.35	3.12138	3.19735	3.7398	3.7258	3.68338	3.52262	2796.85	4491.2	0.227358	0.683295
102693	Phldb1	81.9176	1.30953	142.49	390.338	75.1597	464.316	1.91338	0.117115	2.15378	2.59144	1.87599	2.66681	75.2389	309.938	0.227378	2.04243
14688	Gnb1	192.049	1.30953	4898.52	2955.72	3202.26	3602.05	2.28341	0.117115	3.69007	3.47066	3.50546	3.55655	1697.29	3253.35	0.227423	0.938688
12343	Capza2	4193.59	1.30953	35812	36490.6	55747	56718.5	3.62259	0.117115	4.55403	4.56218	4.74622	4.75372	13335.6	49652	0.2281	1.89657
16150	Ikbkb	161.907	86.9267	241.894	257.123	176.188	1028.9	2.20927	1.93915	2.38362	2.41014	2.24598	3.01237	163.576	487.402	0.228165	1.57515
22608	Ybx1	211599	284273	380870	198581	129122	274575	5.32551	5.45374	5.58078	5.29794	5.111	5.43866	292247	200759	0.228191	-0.541722
14300	Frg1	489.16	1304.88	1.30953	1826.57	2384.73	1902.18	2.68945	3.11557	0.117115	3.26164	3.37744	3.27925	598.452	2037.83	0.228302	1.76772
66525	Timm50	1383.82	1.30953	17611	14430.5	22516.1	18118.6	3.14108	0.117115	4.24578	4.15928	4.35249	4.25812	6332.04	18355.1	0.228367	1.53544
13204	Dhx15	36670.3	69662	101100	104000	78038.3	130682	4.56431	4.843	5.00475	5.01703	4.89231	5.11622	69144.2	104240	0.228644	0.592233
12388	Ctnnd1	670.395	631.442	1011.77	1060.29	778.783	1187.68	2.82633	2.80033	3.00508	3.02542	2.89142	3.0747	771.204	1008.92	0.228828	0.387626
11958	Atp5k	767.8	258.977	1097.38	1.30953	1.30953	2483.2	2.88525	2.41326	3.04036	0.117115	0.117115	3.39501	708.051	828.607	0.229755	0.226835
93742	Pard3	468.399	396.838	1005.73	298.028	339.423	477.003	2.67062	2.59861	3.00248	2.47426	2.53074	2.67852	623.656	371.485	0.229761	-0.747448
432508	Cpsf6	15731.3	27094.2	43074.1	45309.1	33485.5	44624.9	4.19676	4.43288	4.63422	4.65619	4.52486	4.64958	28633.2	41139.8	0.229767	0.522846
20103	Rps5	201912	189684	298446	359130	266466	254574	5.30516	5.27803	5.47487	5.55525	5.42564	5.40581	230014	293390	0.22983	0.351098
107476	Acaca	1910.15	2593.71	5818.8	1987.97	1465.64	2209.61	3.28107	3.41392	3.76483	3.29841	3.16603	3.34432	3440.89	1887.74	0.231265	-0.866118
57296	Psmd8	1213.76	1.30953	7865.01	8852.46	11237.1	9010.44	3.08413	0.117115	3.8957	3.94706	4.05066	3.95475	3026.69	9700.01	0.231693	1.68024
16418	Eif6	4435.86	3790.55	12814.4	14953.5	9318.27	8979.83	3.64698	3.5787	4.1077	4.17474	3.96934	3.95327	7013.6	11083.9	0.231717	0.660235
14957	Hist1h1d	130670	26809.7	166762	188969	162047	219638	5.11618	4.42829	5.2221	5.27639	5.20964	5.34171	108081	190218	0.232686	0.815542
19933	Rpl21	531401	782741	1.22392e+06	1.05367e+06	1.05528e+06	1.3288e+06	5.72542	5.89362	6.08775	6.0227	6.02337	6.12346	846021	1.14592e+06	0.233159	0.437735
20638	Snrpb	21531.2	62988.4	84373.9	32647	25676.6	22376.4	4.33307	4.79926	4.92621	4.51384	4.40954	4.34979	56297.8	26900	0.23325	-1.06547
20646	Snrpn	16917.4	49490.9	66293.8	25651.2	20174.5	17581.5	4.22833	4.69453	4.82147	4.40911	4.3048	4.24505	44234	21135.7	0.23325	-1.06547
216443	Mars	20474.5	14823.6	38554.3	33502.1	27546.8	50337.2	4.31121	4.17095	4.58607	4.52507	4.44007	4.70189	24617.5	37128.7	0.238677	0.592852
94275	Maged1	81.9603	1.30953	274.484	286.514	252.715	315.665	1.9136	0.117115	2.43852	2.45715	2.40263	2.49923	119.251	284.964	0.242715	1.25678
353211	Prune2	483.87	1.30953	1871.61	4778.17	1154.22	2350.45	2.68473	0.117115	3.27222	3.67926	3.06229	3.37115	785.598	2760.95	0.243488	1.8133
74568	Mlkl	16.0162	1.30953	1.30953	132.459	1.30953	4570.82	1.20456	0.117115	0.117115	2.12208	0.117115	3.65999	6.21175	1568.2	0.243495	7.97989
67465	Sf3a1	3805.57	1508.11	7741.95	7826.89	4551.82	11739.3	3.58042	3.17843	3.88885	3.89359	3.65819	4.06964	4351.87	8039.33	0.243873	0.885439
20068	Rps17	830324	1.04288e+06	1.57733e+06	1.56747e+06	1.34637e+06	1.42434e+06	5.91925	6.01823	6.19792	6.1952	6.12916	6.15361	1.15018e+06	1.44606e+06	0.244709	0.330271
216188	Aldh1l2	1132.98	673.997	2173.5	2894.48	1271.64	2542.36	3.05422	2.82866	3.33716	3.46157	3.10436	3.40524	1326.82	2236.16	0.245667	0.753048
68278	Ddx39	333.531	1.30953	5141.98	8682.85	2159.95	2835.59	2.52314	0.117115	3.71113	3.93866	3.33444	3.45264	1825.61	4559.46	0.245829	1.32049
69162	Sec31a	6443.31	5025.12	17562.8	3903.16	2932.4	7348.12	3.80911	3.70115	4.24459	3.59142	3.46722	3.86618	9677.06	4727.89	0.245894	-1.03337
17688	Msh6	146.091	106.29	762.587	1427.51	200.43	1756.25	2.16462	2.02649	2.88229	3.15458	2.30196	3.24459	338.323	1128.06	0.247162	1.73737
19172	Psmb4	2990.09	1.30953	14117.9	14840.9	23386.3	18348.6	3.47568	0.117115	4.14977	4.17146	4.36896	4.2636	5703.09	18858.6	0.247941	1.72541
227737	Fam129b	416.202	1402.53	8389.35	6047.64	3563.53	9087.24	2.6193	3.14691	3.92373	3.78159	3.55188	3.95843	3402.69	6232.8	0.249507	0.873203
52521	Zfp622	327.106	552.14	1606.54	1.30953	285.515	374.691	2.51469	2.74205	3.20589	0.117115	2.45563	2.57367	828.597	220.505	0.251509	-1.90986
230073	Ddx58	104.706	1.30953	424.766	1096.16	116.327	872.192	2.01997	0.117115	2.62815	3.03987	2.06568	2.94061	176.927	694.892	0.251809	1.97363
75221	Dpp3	95.1624	119.675	1421.36	1.30953	1.30953	841.781	1.97847	2.078	3.1527	0.117115	0.117115	2.9252	545.399	281.467	0.251814	-0.954349
114584	Clic1	5421.27	11144	58252.4	31487	34983.9	60038.8	3.7341	4.04704	4.76531	4.49813	4.54387	4.77843	24939.2	42169.9	0.251869	0.757797
12334	Capn2	420.169	1098.33	4149.19	3392.08	1997.27	4981.77	2.62342	3.04073	3.61796	3.53047	3.30044	3.69738	1889.23	3457.04	0.251886	0.871738
66645	Pspc1	7845.07	7651.03	11854.5	6846.77	7065.31	8046.53	3.8946	3.88372	4.07388	3.83549	3.84913	3.90561	9116.86	7319.54	0.252013	-0.316784
58180	Hic2	4795.06	8615.83	18566.2	4223.04	3189.8	8237	3.68079	3.9353	4.26872	3.62562	3.50376	3.91577	10659	5216.61	0.252592	-1.03089
269061	Cpsf7	2771.12	1732.47	4076.3	4672.18	3748.49	3266.6	3.44265	3.23867	3.61027	3.66952	3.57386	3.5141	2859.96	3895.75	0.25369	0.445907
18477	Prdx1	155624	154253	351286	379724	268213	269287	5.19208	5.18823	5.54566	5.57947	5.42848	5.43021	220388	305741	0.255129	0.472268
629242	Gm6958	1.30953	1.30953	356.955	54.5554	134.715	157.267	0.117115	0.117115	2.55261	1.73684	2.12942	2.19664	119.858	115.513	0.255907	-0.0532784
70099	Smc4	729.096	136.325	2075.01	1960.32	933.528	3964.03	2.86278	2.13457	3.31702	3.29233	2.97013	3.59814	980.145	2285.96	0.256011	1.22173
70579	Zc3h11a	90.5729	346.321	234.887	139.982	1.30953	89.0426	1.957	2.53948	2.37086	2.14607	0.117115	1.9496	223.927	76.7781	0.256409	-1.54426
105787	Prkaa1	433.721	487.227	1423.92	1205.05	951.46	1217.05	2.63721	2.68773	3.15349	3.08101	2.97839	3.08531	781.623	1124.52	0.256693	0.524767
13163	Daxx	20.5034	1.30953	1.30953	202.726	1.30953	420.187	1.31182	0.117115	0.117115	2.30691	0.117115	2.62344	7.70747	208.074	0.256727	4.7547
17126	Smad2	199.405	247.634	335.938	1.30953	207.674	108.208	2.29974	2.39381	2.52626	0.117115	2.31738	2.03426	260.993	105.73	0.257013	-1.30362
229363	Gmps	1.30953	2253.52	5398.93	12644.7	2822.52	20266.5	0.117115	3.35286	3.73231	4.10191	3.45064	4.30678	2551.25	11911.3	0.257213	2.22305
107449	Unc5b	22.8789	1.30953	1.30953	294.929	386.968	1.30953	1.35943	0.117115	0.117115	2.46972	2.58768	0.117115	8.49932	227.736	0.257591	4.74387
55994	Smad9	177.691	224.816	303.632	1.30953	189.022	99.4283	2.24967	2.35183	2.48235	0.117115	2.27651	1.99751	235.38	96.5866	0.258166	-1.28509
226562	Prrc2c	1515.01	1411.59	5271.43	4180.46	3104.68	5178.78	3.18042	3.14971	3.72193	3.62122	3.49202	3.71423	2732.68	4154.64	0.259094	0.604409
70675	Vcpip1	10.239	1.30953	1.30953	39.9345	1.30953	501.151	1.01026	0.117115	0.117115	1.60135	0.117115	2.69997	4.28602	180.798	0.259262	5.3986
56354	Dnajc7	329.967	60.9534	2018.96	2924.42	1002.18	954.643	2.51847	1.785	3.30513	3.46604	3.00094	2.97984	803.292	1627.08	0.259474	1.01829
73212	3110082I17Rik	4123.59	7047.34	1.30953	6171.38	42021	10411.2	3.61528	3.84803	0.117115	3.79038	4.62347	4.0175	3724.08	19534.5	0.259622	2.39107
15516	Hsp90ab1	373035	538534	1.41383e+06	1.11128e+06	851999	1.76486e+06	5.57175	5.73121	6.1504	6.04582	5.93044	6.24671	775133	1.24271e+06	0.260182	0.680977
74195	Elp3	5014.55	2457.47	8198.86	2869.41	32563.7	38037.3	3.70023	3.39049	3.91375	3.45779	4.51273	4.58021	5223.62	24490.1	0.260805	2.22908
56454	Aldh18a1	1827.15	3013.04	12184.8	7739.78	7990.35	10343.9	3.26177	3.479	4.08582	3.88873	3.90257	4.01469	5675.01	8691.35	0.2613	0.614959
15387	Hnrnpk	101766	177761	346961	332602	269571	286962	5.0076	5.24984	5.54028	5.52193	5.43067	5.45782	208829	296379	0.261483	0.505117
107045	Lars	14767.7	7430.38	25312.9	22142.4	17795.5	34169.7	4.16931	3.87101	4.40334	4.34522	4.25031	4.53364	15837	24702.5	0.261921	0.641358
74107	Cep55	283.095	1.30953	1865.51	2076.6	1545.62	1108.02	2.45193	0.117115	3.2708	3.31735	3.1891	3.04455	716.639	1576.75	0.261965	1.13763
18637	Pfdn2	3562.88	5102.65	17543.4	12527	12115.4	13949.9	3.5518	3.7078	4.24411	4.09785	4.08334	4.14457	8736.32	12864.1	0.26287	0.558254
21894	Tln1	1671.96	2422.34	9571.1	4525.22	7296.27	12570.1	3.22322	3.38424	3.98096	3.65564	3.8631	4.09934	4555.13	8130.52	0.263004	0.835855
19175	Psmb6	3854	1.30953	18638	19844	21495.9	22940.9	3.58591	0.117115	4.2704	4.29763	4.33236	4.36061	7497.76	21426.9	0.263231	1.51489
115489127	115489127	929.63	1.30953	17405	7287.68	9426.12	18286.3	2.96831	0.117115	4.24067	3.86259	3.97433	4.26213	6111.97	11666.7	0.263804	0.932688
20501	Slc16a1	685.574	1548.4	888.17	2572.51	764.855	4453.33	2.83605	3.18988	2.9485	3.41036	2.88358	3.64869	1040.71	2596.9	0.264624	1.31921
68837	Foxk2	18.9125	1.30953	1.30953	163.573	1.30953	247.734	1.27675	0.117115	0.117115	2.21371	0.117115	2.39399	7.17719	137.539	0.264746	4.26028
26446	Psmb3	7603.35	1.30953	52141.4	16383.8	61450.3	228634	3.88101	0.117115	4.71718	4.21442	4.78852	5.35914	19915.3	102156	0.264825	2.35882
108168162	Gm43305	2298.99	2204.7	5374.42	501.255	627.651	4556.07	3.36154	3.34335	3.73033	2.70006	2.79772	3.65859	3292.7	1894.99	0.265537	-0.79708
268490	Lsm12	4520.82	3498.24	13199.2	557.066	9614.74	1.30953	3.65522	3.54385	4.12055	2.74591	3.98294	0.117115	7072.77	3391.04	0.265678	-1.06055
227634	Camsap1	1.30953	39.0477	62.7989	55.9621	102.149	65.804	0.117115	1.5916	1.79795	1.74789	2.00924	1.81825	34.3854	74.6385	0.266899	1.11813
59042	Cope	2030.45	1734.27	8993.85	2018.67	934.551	1811.27	3.30759	3.23912	3.95395	3.30507	2.9706	3.25798	4252.86	1588.16	0.267706	-1.42107
14964	H2-D1	1850.87	1635.89	5265.55	7562.89	2332.49	6905.51	3.26738	3.21376	3.72144	3.87869	3.36782	3.8392	2917.44	5600.3	0.269629	0.940802
102866	Pls3	733.595	1936.27	6533.16	5141.39	3110.75	8323.99	2.86546	3.28697	3.81512	3.71108	3.49286	3.92033	3067.68	5525.38	0.26965	0.848927
216963	Git1	205.819	242.53	500.496	340.803	454.031	505.241	2.31349	2.38477	2.6994	2.5325	2.65709	2.7035	316.282	433.359	0.269936	0.45435
56376	Pdlim5	104.809	1.30953	778.111	843.254	328.895	564.834	2.0204	0.117115	2.89104	2.92596	2.51706	2.75192	294.743	578.994	0.271215	0.97409
103963	Rpn1	1018.3	328.639	2440.46	1449.74	1737.93	3993.74	3.00787	2.51672	3.38747	3.16129	3.24003	3.60138	1262.46	2393.8	0.2728	0.923062
99982	Kdm1a	550.056	127.317	616.268	1013.64	675.736	505.54	2.74041	2.10489	2.78977	3.00589	2.82978	2.70376	431.213	731.64	0.272818	0.762733
56417	Adar	219.982	665.054	1089.93	500.048	178.865	1.30953	2.34239	2.82286	3.0374	2.69901	2.25252	0.117115	658.321	226.741	0.273041	-1.53775
66902	Mtap	4831.4	11728.3	39175.1	34660.6	25640.2	25913.8	3.68407	4.06924	4.59301	4.53984	4.40892	4.41353	18578.3	28738.2	0.273262	0.629352
228410	Cstf3	1457.27	1195.79	1375.83	233.095	1.30953	2001.15	3.16354	3.07765	3.13857	2.36753	0.117115	3.30128	1342.96	745.183	0.273845	-0.84975
12466	Cct6a	58842.6	62780.5	141936	115720	108124	123907	4.76969	4.79782	5.15209	5.06341	5.03392	5.0931	87853	115917	0.27509	0.399927
269261	Rpl12	332408	350615	671378	624391	482312	659013	5.52167	5.54483	5.82697	5.79546	5.68333	5.81889	451467	588572	0.275188	0.382598
70661	Sik3	52.0171	1.30953	297.527	116.222	122.31	1168.6	1.71615	0.117115	2.47353	2.06529	2.08746	3.06766	116.951	469.043	0.275303	2.00381
22791	Dnajc2	2759.23	1885.06	4847.92	6230.45	2889.02	5561.33	3.44079	3.27533	3.68556	3.79452	3.46075	3.74518	3164.07	4893.6	0.275553	0.629113
77134	Hnrnpa0	7684.28	30300.1	36949.3	30583.2	4199.18	1157.43	3.8856	4.48144	4.56761	4.48548	3.62316	3.06349	24977.9	11979.9	0.275806	-1.06003
328110	Prpf39	1200.02	2466.96	4700.99	2343.44	613.047	1202.07	3.07919	3.39216	3.67219	3.36985	2.78749	3.07993	2789.32	1386.18	0.276581	-1.0088
75751	Ipo4	1272.21	1141.28	6132.69	4262.62	2752.98	8076.28	3.10456	3.05739	3.78765	3.62968	3.4398	3.90721	2848.73	5030.62	0.276897	0.82042
109711	Actn1	37197.4	41506.3	131917	75430.4	96079.3	160774	4.57051	4.61811	5.1203	4.87755	4.98263	5.20622	70206.9	110761	0.277015	0.657769
105244034	LOC105244034	1.30953	1.30953	214.394	32.7148	81.0939	94.6357	0.117115	0.117115	2.33121	1.51474	1.90899	1.97605	72.3378	69.4814	0.277318	-0.0581222
18749	Prkacb	318.107	1.30953	2165.77	2550.03	896.26	1837.48	2.50257	0.117115	3.33561	3.40654	2.95243	3.26422	828.395	1761.26	0.277598	1.08821
17254	Slc3a2	14751.2	19523.2	63832.2	44256.3	39933.7	59699.5	4.16883	4.29055	4.80504	4.64598	4.60134	4.77597	32702.2	47963.2	0.278474	0.552539
115490184	115490184	1.30953	1.30953	208.102	31.7533	78.7251	91.8692	0.117115	0.117115	2.31828	1.50179	1.89611	1.96317	70.2404	67.4492	0.278755	-0.0584998
97130	C77080	61.7824	1.30953	111.407	80.0603	105.35	226.534	1.79086	0.117115	2.04691	1.90342	2.02263	2.35513	58.1662	137.315	0.279233	1.23923
14229	Fkbp5	250.601	1.30953	931.232	1472.11	300.372	1692.46	2.39898	0.117115	2.96906	3.16794	2.47766	3.22852	394.381	1154.98	0.279559	1.5502
140488	Igf2bp3	282.48	1.30953	1864.54	1507.34	590.017	3211.06	2.45099	0.117115	3.27057	3.17821	2.77086	3.50665	716.111	1769.47	0.281053	1.30506
109075	Exosc4	1094.38	1.30953	3398.97	1624.65	5591.5	5839.92	3.03917	0.117115	3.53135	3.21076	3.74753	3.76641	1498.22	4352.02	0.281144	1.53844
105245342	Gm40814	1.30953	1.30953	196.595	29.9956	74.3923	86.8092	0.117115	0.117115	2.29357	1.47706	1.87153	1.93857	66.4046	63.7323	0.281563	-0.0592567
66945	Sdha	1120.14	2325.64	5674.62	1446.6	1205.26	1.30953	3.04927	3.36654	3.75394	3.16035	3.08108	0.117115	3040.13	884.391	0.281724	-1.78138
270166	Clpx	37.2446	1.30953	1.30953	389.144	1.30953	551.34	1.57106	0.117115	0.117115	2.59011	0.117115	2.74142	13.2879	313.931	0.282599	4.56226
232910	Ap2s1	3730.85	10183.3	18511.4	2158.54	8641.9	1.30953	3.57181	4.00789	4.26744	3.33416	3.93661	0.117115	10808.5	3600.58	0.284157	-1.58587
22680	Zfp207	698.503	1061.05	2402.09	1.30953	187.092	2088.18	2.84417	3.02574	3.38059	0.117115	2.27205	3.31977	1387.22	758.862	0.284392	-0.870283
68564	Nufip2	3133.63	4303.72	7357.6	5233.03	1922.58	2258.05	3.49605	3.63384	3.86674	3.71875	3.28388	3.35373	4931.65	3137.89	0.284542	-0.652278
20539	Slc7a5	1.30953	210.812	2206.13	3017.48	486.755	1775.22	0.117115	2.3239	3.34363	3.47964	2.68731	3.24925	806.085	1759.82	0.284693	1.12642
12211	Birc6	76.9078	51.1155	496.603	197.177	416.124	359.247	1.88597	1.70855	2.69601	2.29486	2.61922	2.55539	208.209	324.183	0.28637	0.638777
73192	Xpot	209.987	277.483	2385.64	1467.73	770.583	2861.3	2.32219	2.44324	3.37761	3.16665	2.88682	3.45656	957.705	1699.87	0.287614	0.827773
237542	Osbpl8	87.3031	1.30953	430.949	223.005	324.869	400.937	1.94103	0.117115	2.63443	2.34831	2.51171	2.60308	173.187	316.27	0.288063	0.868826
238330	Irf2bpl	51.8288	1.30953	338.945	16.0429	1.30953	1.30953	1.71457	0.117115	2.53013	1.20528	0.117115	0.117115	130.695	6.22067	0.288253	-4.39299
224742	Abcf1	15596.5	14712.5	32311.2	24845.2	22962.9	40193.4	4.19303	4.16769	4.50935	4.39524	4.36103	4.60415	20873.4	29333.8	0.288358	0.490902
15384	Hnrnpab	116845	190907	274765	146921	94346.7	151782	5.06761	5.28082	5.43896	5.16708	4.97473	5.18122	194173	131017	0.288365	-0.56759
231327	Ppat	571.736	965.866	2589.12	2899.11	1026.52	5169.04	2.7572	2.98492	3.41315	3.46227	3.01137	3.71341	1375.58	3031.56	0.288644	1.14002
68147	Gar1	54.0785	1.30953	1.30953	570.456	1.30953	994.719	1.73302	0.117115	0.117115	2.75622	0.117115	2.9977	18.8992	522.161	0.290137	4.7881
109674	Ampd2	887.767	1057.56	3086.36	2688.6	1618.52	3411.18	2.9483	3.02431	3.48945	3.42953	3.20912	3.5329	1677.23	2572.77	0.290291	0.617238
223593	Washc5	38.8191	1.30953	424.48	14.52	1.30953	1.30953	1.58905	0.117115	2.62786	1.16197	0.117115	0.117115	154.87	5.71301	0.291886	-4.76066
20932	Surf4	409.929	1.30953	2295.67	2886.34	1783.11	958.924	2.61271	0.117115	3.36091	3.46035	3.25118	2.98178	902.302	1876.13	0.292027	1.05607
14958	H1f0	817.004	480.8	1.30953	1366.32	723.705	965.249	2.91222	2.68196	0.117115	3.13555	2.85956	2.98464	433.038	1018.43	0.292405	1.23377
13836	Epha2	74.1977	1.30953	1119.94	246.105	571.688	1129.66	1.87039	0.117115	3.04919	2.39112	2.75716	3.05295	398.481	649.151	0.293507	0.704042
56440	Snx1	437.667	1.30953	5512.57	2298.97	3392.86	3158.02	2.64114	0.117115	3.74135	3.36153	3.53057	3.49941	1983.85	2949.95	0.293634	0.57239
67776	Vwa5a	21.2373	1.30953	1.30953	131.99	1.30953	144.887	1.3271	0.117115	0.117115	2.12054	0.117115	2.16103	7.95211	92.729	0.295223	3.54361
18008	Nes	9003.42	21325.2	1049.41	1804.34	43.3101	5352.54	3.95441	4.32889	3.02095	3.25632	1.63659	3.72856	10459.3	2400.06	0.295283	-2.12365
22070	Tpt1	1.30953	1883.3	24032.5	9259.3	10864.4	25420	0.117115	3.27492	4.3808	3.96658	4.036	4.40518	8639.05	15181.2	0.295443	0.813345
227197	Ndufs1	88.4781	1.30953	533.229	436.725	142.384	782.996	1.94684	0.117115	2.72691	2.64021	2.15346	2.89376	207.672	454.035	0.295703	1.12849
19697	Rela	951.008	547.115	1204.71	1.30953	325.403	919.184	2.97818	2.73808	3.08088	0.117115	2.51242	2.9634	900.942	415.299	0.295888	-1.11728
78697	Pus7	2091.89	3547.5	7412.9	6764.35	4393.51	8082.04	3.32054	3.54992	3.86999	3.83023	3.64281	3.90752	4350.76	6413.3	0.295999	0.559799
17425	Foxk1	184.942	1.30953	918.855	714.151	1101.24	369.404	2.26703	0.117115	2.96325	2.85379	3.04188	2.5675	368.369	728.263	0.297375	0.98331
94230	Cpsf1	799.683	678.432	1371.13	2202.03	967.187	1138.9	2.90292	2.83151	3.13708	3.34282	2.98551	3.05649	949.748	1436.04	0.297512	0.596477
76448	Ppp1r18	52.5883	1.30953	1.30953	447.563	1.30953	834.386	1.72089	0.117115	0.117115	2.65085	0.117115	2.92137	18.4024	427.753	0.297789	4.53881
20195	S100a11	1.30953	1217.75	2946.09	12648.2	698.074	5710.08	0.117115	3.08556	3.46925	4.10203	2.8439	3.75664	1388.38	6352.11	0.297889	2.19383
227624	Rabl6	123.887	767.84	41.3333	1.30953	1.30953	695.424	2.09302	2.88527	1.6163	0.117115	0.117115	2.84225	311.02	232.681	0.297893	-0.418654
68183	Bcas2	749.161	6596.79	6772.09	1972.83	1.30953	1594.75	2.87457	3.81933	3.83072	3.29509	0.117115	3.20269	4706.01	1189.63	0.29836	-1.98399
67427	Rps20	270291	738109	1.03887e+06	697579	1.2094e+06	1.20149e+06	5.43183	5.86812	6.01656	5.84359	6.08257	6.07972	682422	1.03616e+06	0.298591	0.602505
71833	Dcaf7	46.2408	1.30953	1.30953	767.164	1.30953	321.185	1.66503	0.117115	0.117115	2.88489	0.117115	2.50676	16.2866	363.22	0.29877	4.47908
24128	Xrn2	18571.6	46127.5	65370.6	30134.5	18715.9	23771.4	4.26885	4.66396	4.81538	4.47906	4.27221	4.37606	43356.6	24207.3	0.298891	-0.840809
224826	Ubr2	93.0021	1.30953	468.642	307.141	241.001	419.57	1.96849	0.117115	2.67084	2.48734	2.38202	2.6228	187.651	322.571	0.299051	0.781563
94184	Pdxdc1	109.847	1.30953	1019.97	261.943	536.876	1393.62	2.04079	0.117115	3.00859	2.41821	2.72987	3.14414	377.043	730.813	0.299768	0.954772
381476	Stpg2	1.30953	576.798	1.30953	1.30953	25064.4	34707.6	0.117115	2.76102	0.117115	0.117115	4.39906	4.54042	193.139	19924.4	0.299898	6.68875
68938	Aspscr1	108.384	1.30953	685.799	29.0255	1.30953	1.30953	2.03496	0.117115	2.8362	1.46278	0.117115	0.117115	265.164	10.5482	0.300342	-4.65182
20222	Sf3a2	1.30953	373.928	5180.19	2787.79	3165.5	1727.52	0.117115	2.57279	3.71435	3.44526	3.50044	3.23742	1851.81	2560.27	0.302129	0.467362
54401	Ywhab	4276.18	3268.93	13181.8	9357.51	7518.37	13273.1	3.63106	3.51441	4.11998	3.97116	3.87612	4.12297	6908.98	10049.7	0.30304	0.540601
26554	Cul3	227.608	1.30953	249.423	276.554	160.965	1059.1	2.35719	0.117115	2.39694	2.44178	2.20673	3.02494	159.447	498.873	0.303438	1.6456
23983	Pcbp1	18242	27076.2	53001.4	41955.9	38269.4	51101.4	4.26107	4.43259	4.72429	4.62279	4.58285	4.70843	32773.2	43775.6	0.303514	0.417608
67332	Snrpd3	297079	509795	843626	1.19204e+06	708944	566229	5.47287	5.7074	5.92615	6.07629	5.85061	5.75299	550167	822403	0.303787	0.579977
102633458	Gm11100	856.926	1.30953	3129.81	2577.04	2567.96	2630.74	2.93294	0.117115	3.49552	3.41112	3.40959	3.42008	1329.35	2591.91	0.303875	0.9633
209630	Frmd4a	279.88	1.30953	443.917	546.616	259.165	980.08	2.44697	0.117115	2.6473	2.73768	2.41358	2.99126	241.702	595.287	0.303937	1.30035
67014	Riox2	212.04	1.30953	1406.32	763.47	607.282	1405.53	2.32642	0.117115	3.14809	2.88279	2.78339	3.14784	539.891	925.427	0.303956	0.777451
13430	Dnm2	895.061	566.369	2469.98	1788.82	1181.87	5660.23	2.95185	2.7531	3.39269	3.25257	3.07257	3.75283	1310.47	2876.97	0.304588	1.13447
272359	Irf2bp1	60.418	1.30953	607.905	165.102	351.514	504.136	1.78117	0.117115	2.78384	2.21775	2.54594	2.70255	223.211	340.251	0.305619	0.608191
27377	Yme1l1	300.212	1.30953	1174.34	2335.53	834.228	433.374	2.47743	0.117115	3.06979	3.36839	2.92128	2.63686	491.953	1201.04	0.30571	1.2877
230233	Elp1	1883.68	800.387	3839.09	4376.45	1831.23	5029.57	3.27501	2.9033	3.58423	3.64112	3.26274	3.70153	2174.39	3745.75	0.306727	0.784647
54392	Ncapg	1117.66	651.622	2441.96	1092.8	2970.15	3509.07	3.04831	2.814	3.38774	3.03854	3.47278	3.54519	1403.75	2524.01	0.306859	0.84643
103425	Ncln	117.875	724.852	1131.14	175.632	460.157	1.30953	2.07142	2.86025	3.05351	2.2446	2.66291	0.117115	657.954	212.366	0.306965	-1.63143
12237	Bub3	1117.11	1.30953	10113.1	6179.86	4643.74	6608.16	3.0481	0.117115	4.00488	3.79098	3.66687	3.82008	3743.83	5810.59	0.307014	0.634168
69981	Tmem30a	1.30953	1.30953	207.406	1165.05	62190.6	1.30953	0.117115	0.117115	2.31682	3.06634	4.79372	0.117115	70.0083	21119	0.307995	8.2368
72946	Lrrc47	538.68	659.325	5551.77	4130.21	2050.81	3460.79	2.73133	2.8191	3.74443	3.61597	3.31192	3.53918	2249.93	3213.94	0.310361	0.514463
66870	Serbp1	71797.7	78225.6	96291.9	89695.3	58034.6	57260	4.85611	4.89335	4.98359	4.95277	4.76369	4.75785	82105.1	68330	0.310687	-0.264953
67533	Ppfibp1	3995.25	4255.97	8053.76	8387.38	5086.21	8499.3	3.60154	3.629	3.906	3.92363	3.70639	3.92938	5434.99	7324.3	0.311635	0.430413
14319	Fth1	4247.45	2367.16	10758.9	1.30953	3884.56	2378.93	3.62813	3.37423	4.03177	0.117115	3.58934	3.37638	5791.16	2088.27	0.312187	-1.47155
67437	Ssr3	309.258	1.30953	1.30953	3473.01	18875	1.30953	2.49032	0.117115	0.117115	3.54071	4.27589	0.117115	103.959	7449.77	0.313111	6.16311
12181	Bop1	873.321	1855.19	3984.58	2228.12	3242.24	4948.54	2.94117	3.26839	3.60038	3.34794	3.51084	3.69448	2237.7	3472.97	0.313368	0.634154
353172	Gars	4812.58	6475.06	25665	15209.5	12418.3	33046.1	3.68238	3.81124	4.40934	4.18212	4.09406	4.51912	12317.5	20224.6	0.314332	0.715399
18648	Pgam1	8483.93	15528.1	55597.7	8398.82	8907.38	13535.5	3.9286	4.19112	4.74506	3.92422	3.94975	4.13147	26536.6	10280.6	0.314648	-1.36806
268449	Rpl23a	342339	353983	735839	664844	530054	616555	5.53446	5.54898	5.86678	5.82272	5.72432	5.78997	477387	603818	0.314657	0.338953
11568	Aebp1	484.626	197.016	415.735	953.535	348.555	483.481	2.68541	2.2945	2.61882	2.97934	2.54227	2.68438	365.792	595.19	0.31534	0.702326
21681	Alyref	7280.32	29755.7	32604.5	20395.7	1.30953	6613.58	3.86215	4.47357	4.51328	4.30954	0.117115	3.82044	23213.5	9003.52	0.316211	-1.3664
22153	Tubb4a	1.30953	9060.4	28426	305494	214618	1255.12	0.117115	3.95715	4.45372	5.485	5.33167	3.09868	12495.9	173789	0.31714	3.79781
67842	Nop9	23.4365	1.30953	1.30953	69.1365	1.30953	244.323	1.36989	0.117115	0.117115	1.83971	0.117115	2.38796	8.68519	104.923	0.317992	3.59463
404710	Iqgap3	154.708	1.30953	177.098	101.321	313.788	327.844	2.18951	0.117115	2.24821	2.0057	2.49664	2.51567	111.039	247.651	0.318012	1.15725
17850	Mmut	44.5007	1.30953	1.30953	169.272	1.30953	735.035	1.64837	0.117115	0.117115	2.22858	0.117115	2.86631	15.7066	301.872	0.318576	4.2645
22330	Vcl	1162.34	1151.32	8716.39	243.898	315.233	3645.2	3.06533	3.0612	3.94034	2.38721	2.49863	3.56172	3676.69	1401.44	0.319235	-1.39149
170643	Kirrel	22.2731	1.30953	1.30953	112.11	98.1189	1.30953	1.34778	0.117115	0.117115	2.04964	1.99175	0.117115	8.29739	70.5127	0.319264	3.08715
15469	Prmt1	19281.1	15657.4	79790.2	63731	48843.2	45798.1	4.28513	4.19472	4.90195	4.80435	4.6888	4.66085	38242.9	52790.8	0.319266	0.465094
213773	Tbl3	268.108	406.069	1.30953	542.868	367.367	392.223	2.42831	2.6086	0.117115	2.73469	2.5651	2.59353	225.162	434.153	0.319435	0.947238
66656	Eef1d	91567.4	79152.1	227007	66033.9	63327.5	110011	4.96174	4.89846	5.35604	4.81977	4.80159	5.04143	132575	79790.7	0.319907	-0.732521
224020	Pi4ka	36.9623	1.30953	1.30953	167.947	1.30953	312.874	1.56776	0.117115	0.117115	2.22517	0.117115	2.49537	13.1938	160.71	0.320879	3.60653
76608	Hectd3	24.1747	1.30953	1.30953	124.927	108.554	1.30953	1.38336	0.117115	0.117115	2.09666	2.03564	0.117115	8.93126	78.2635	0.32088	3.1314
625249	Gpx4	114.591	1.30953	1.30953	741.194	1.30953	2506.29	2.05915	0.117115	0.117115	2.86993	0.117115	3.39903	39.0701	1082.93	0.32113	4.79273
67115	Rpl14	552129	464780	959790	864786	652278	1.04986e+06	5.74204	5.66725	5.98218	5.93691	5.81443	6.02113	658900	855641	0.321536	0.376947
53872	Caprin1	13047.7	33617.8	39472.2	16378.5	15085.2	20921.2	4.11554	4.52657	4.59629	4.21427	4.17855	4.32059	28712.5	17461.6	0.324577	-0.717494
234594	Cnot1	628.444	300.855	1566.55	1433.03	841.99	1346.99	2.79827	2.47836	3.19494	3.15626	2.92531	3.12936	831.948	1207.34	0.324762	0.537262
20226	Sars	312.575	3058.24	11894.3	5960.54	8088.7	8503.43	2.49495	3.48547	4.07534	3.77529	3.90788	3.92959	5088.38	7517.56	0.325604	0.563058
114896	Afg3l1	19.1127	1.30953	1.30953	78.7751	74.0843	1.30953	1.28132	0.117115	0.117115	1.89639	1.86973	0.117115	7.24392	51.3896	0.325678	2.82663
16647	Kpna2	5098.26	6303.4	14264.3	7983.77	3552.73	4246.68	3.70742	3.79958	4.15425	3.90221	3.55056	3.62805	8555.33	5261.06	0.326058	-0.70147
51786	Cpsf2	109.247	1.30953	1531.84	883.932	237.815	1294.36	2.03841	0.117115	3.18521	2.94642	2.37624	3.11205	547.466	805.369	0.326129	0.55688
66589	Ube2v1	1.30953	1658.24	9897.09	9319.16	2609.32	9069.09	0.117115	3.21965	3.99551	3.96938	3.41653	3.95756	3852.21	6999.19	0.32719	0.861501
16905	Lmna	26924.9	15858.2	43982.8	61772.8	23118.8	54886.7	4.43015	4.20025	4.64328	4.7908	4.36396	4.73947	28922	46592.8	0.327632	0.687939
22627	Ywhae	20449	17440.7	85936.8	45742.4	51977.7	75412.3	4.31067	4.24156	4.93418	4.66032	4.71582	4.87744	41275.5	57710.8	0.327948	0.483556
14751	Gpi1	1324.61	2672.62	23320.9	1.30953	466.802	11768	3.12209	3.42694	4.36775	0.117115	2.66913	4.0707	9106.05	4078.69	0.3283	-1.15872
66362	Exosc3	534.696	1.30953	7870.39	3247.86	4799.01	1968.73	2.72811	0.117115	3.896	3.5116	3.68115	3.29419	2802.13	3338.53	0.328409	0.252688
18813	Pa2g4	71005.7	98441.7	163925	97789.1	60701.8	75923.5	4.85129	4.99318	5.21464	4.99029	4.7832	4.88038	111124	78138.1	0.328457	-0.508073
73046	Glrx5	1.30953	213.511	1.30953	1.30953	7671.83	1257.33	0.117115	2.32942	0.117115	0.117115	3.8849	3.09945	72.0435	2976.82	0.329679	5.36876
19941	Rpl26	266667	392249	686825	552163	665765	506262	5.42597	5.59356	5.83685	5.74207	5.82332	5.70438	448580	574730	0.329896	0.35752
29875	Iqgap1	5401.25	7849.34	23546.8	15886	12203.7	27087.1	3.73249	3.89483	4.37193	4.20101	4.08649	4.43276	12265.8	18392.3	0.330671	0.584459
230861	Eif4g3	140.222	257.735	607.582	895.018	455.747	308.967	2.14682	2.41117	2.78361	2.95183	2.65872	2.48991	335.18	553.244	0.330832	0.722981
66235	Eif1ax	2073.75	83.5371	2213.45	1.30953	551.086	341.356	3.31676	1.92188	3.34507	0.117115	2.74122	2.53321	1456.91	297.917	0.331762	-2.28993
14660	Gls	41.3081	1.30953	469.812	22.9749	1.30953	1.30953	1.61604	0.117115	2.67192	1.36125	0.117115	0.117115	170.81	8.53131	0.33205	-4.32348
18674	Slc25a3	17039.4	15922.6	37635	55966.8	18761.2	39578.2	4.23145	4.20201	4.57559	4.74793	4.27326	4.59746	23532.3	38102.1	0.332285	0.695225
56456	Actl6a	1345.94	3658.67	4532.24	1771.15	1.30953	2533.31	3.12902	3.56332	3.65631	3.24826	0.117115	3.40369	3178.95	1435.26	0.332334	-1.14724
13427	Dync1i2	1356.99	1060.71	3723.62	1091.02	1.30953	1636.92	3.13258	3.0256	3.57097	3.03783	0.117115	3.21403	2047.11	909.75	0.332984	-1.17005
72119	Tpx2	202.066	123.9	161.742	673.442	469.699	96.6814	2.30549	2.09307	2.20882	2.8283	2.67182	1.98534	162.569	413.274	0.333045	1.34605
13664	Eif1a	1527.53	64.999	1658.87	1.30953	419.635	261.36	3.18399	1.81291	3.21981	0.117115	2.62287	2.41724	1083.8	227.435	0.333089	-2.25257
320938	Tnpo3	145.046	273.511	1500.82	118.155	1.30953	599.922	2.16151	2.43698	3.17633	2.07245	0.117115	2.77809	639.791	239.796	0.333567	-1.41579
17758	Map4	3942.81	1708.41	5170.99	6136.95	3280.6	6409.84	3.59581	3.23259	3.71357	3.78795	3.51595	3.80685	3607.4	5275.8	0.333626	0.548429
56195	Ptbp2	10233.8	7611.26	36763.2	23969.1	24035.6	24391.1	4.01004	3.88146	4.56541	4.37965	4.38085	4.38723	18202.8	24131.9	0.334172	0.406784
108147	Atic	3155.63	1913.4	20873.4	1.30953	851.015	11450.9	3.49909	3.28181	4.31959	0.117115	2.92994	4.05884	8647.49	4101.09	0.334262	-1.07627
71853	Pdia6	108775	98844.3	242145	72865.8	74108.7	145560	5.03653	4.99495	5.38408	4.86252	4.86987	5.16304	149921	97511.4	0.334556	-0.620563
381404	Pabpc1l	316.853	1.30953	24420.8	138.654	1.30953	1.30953	2.50086	0.117115	4.38776	2.14193	0.117115	0.117115	8246.31	47.0909	0.334609	-7.45216
72692	Hnrnpll	142.465	1.30953	603.802	258.059	553.127	359.87	2.15371	0.117115	2.78089	2.41172	2.74282	2.55615	249.192	390.352	0.335188	0.647518
16785	Rpsa	663722	844034	1.69613e+06	1.31282e+06	1.29154e+06	1.41735e+06	5.82199	5.92636	6.22946	6.11821	6.11111	6.15148	1.06796e+06	1.34057e+06	0.335575	0.327989
225929	Patl1	64.142	100.124	1.30953	1.30953	1.30953	21.1761	1.80714	2.00054	0.117115	0.117115	0.117115	1.32585	55.1918	7.93171	0.335836	-2.79875
66679	Rae1	2133.05	4540.17	9020.31	7307.03	668.708	1162.94	3.329	3.65707	3.95522	3.86374	2.82524	3.06556	5231.18	3046.23	0.336182	-0.780114
108911	Rcc2	8523.62	10756.3	25154.4	24951.1	16306.8	18003.9	3.93062	4.03166	4.40061	4.39709	4.21237	4.25537	14811.4	19754	0.336571	0.415431
98758	Hnrnpf	214086	343795	579394	271912	243835	249974	5.33059	5.5363	5.76297	5.43443	5.3871	5.39789	379092	255240	0.33755	-0.570691
13209	Ddx6	14754.7	28355.2	35854.4	26097.5	11502.8	15605.1	4.16893	4.45263	4.55454	4.4166	4.0608	4.19327	26321.4	17735.1	0.33873	-0.569626
98685	Trmt1l	206.04	1.30953	181.384	40.1991	1.30953	1.30953	2.31395	0.117115	2.2586	1.60422	0.117115	0.117115	129.578	14.2727	0.339355	-3.18248
268980	Strn	122.971	1.30953	493.11	44.1084	1.30953	1.30953	2.0898	0.117115	2.69294	1.64452	0.117115	0.117115	205.797	15.5758	0.339627	-3.72384
18810	Plec	981.327	669.531	3079.99	3078.24	1332.14	2744.62	2.99181	2.82577	3.48855	3.4883	3.12455	3.43848	1576.95	2385	0.339729	0.596855
67300	Cltc	30901.9	35755.7	78177.2	24121.9	27631.9	43373.7	4.48999	4.55334	4.89308	4.38241	4.44141	4.63723	48278.3	31709.1	0.341579	-0.606475
227331	Gigyf2	315.421	349.306	1115.16	728.23	641.557	1059.49	2.49889	2.54321	3.04734	2.86227	2.80723	3.0251	593.294	809.758	0.342927	0.448743
104886	Rab15	7249.91	9368.51	25972.2	13472.1	19978	26712.6	3.86033	3.97167	4.41451	4.12944	4.30055	4.42672	14196.9	20054.2	0.344482	0.498335
233103	4931406P16Rik	27.3227	1.30953	1.30953	85.186	1.30953	123.813	1.43652	0.117115	0.117115	1.93037	0.117115	2.09277	9.98058	70.1029	0.34581	2.81228
14086	Fscn1	260.037	268.734	6073.23	4480.85	779.871	6136.47	2.41503	2.42932	3.78342	3.65136	2.89202	3.78792	2200.67	3799.07	0.346348	0.787704
242860	Rsbn1l	42.0408	1.30953	1.30953	70.2085	1.30953	1167.77	1.62367	0.117115	0.117115	1.84639	0.117115	3.06736	14.8866	413.096	0.346555	4.79439
19981	Rpl37a	133519	151518	143202	130461	181852	173640	5.12554	5.18046	5.15595	5.11548	5.25972	5.23965	142746	161985	0.346612	0.182404
50493	Txnrd1	298.242	949.709	366.39	1.30953	178.245	818.467	2.47457	2.97759	2.56394	0.117115	2.25102	2.913	538.114	332.674	0.347722	-0.693802
50912	Exosc10	1888.84	1957.41	1328.11	3395.05	1370.37	2746.21	3.27619	3.29168	3.12324	3.53085	3.13684	3.43873	1724.79	2503.88	0.348818	0.537744
68810	Nexn	1.30953	45.0121	1.30953	212.745	184.587	1.30953	0.117115	1.65333	0.117115	2.32786	2.2662	0.117115	15.877	132.881	0.349482	3.06511
11947	Atp5b	58711	51554.4	119154	41798.8	48257	69075.9	4.76872	4.71227	5.07611	4.62116	4.68356	4.83933	76473.1	53043.9	0.350406	-0.527765
83669	Wdr6	34.5754	1.30953	1.30953	111.405	1.30953	163.047	1.53877	0.117115	0.117115	2.04691	0.117115	2.21231	12.3981	91.9206	0.351024	2.89026
231413	Grsf1	62.09	1.30953	1.30953	136.13	1.30953	1028.02	1.79302	0.117115	0.117115	2.13395	0.117115	3.012	21.5697	388.485	0.35118	4.17078
218973	Wdhd1	137.8	1.30953	298.465	221.502	109.094	584.26	2.13925	0.117115	2.47489	2.34538	2.0378	2.76661	145.858	304.952	0.352018	1.06402
22019	Tpp2	972.892	1008.82	4258.15	2879.29	1918.41	4049.09	2.98806	3.00382	3.62922	3.45929	3.28294	3.60736	2079.95	2948.93	0.352529	0.503639
74044	Ttf2	1.30953	52.8959	1.30953	228.97	1.30953	248.471	0.117115	1.72342	0.117115	2.35978	0.117115	2.39528	18.505	159.583	0.352577	3.10832
12304	Pdia4	1703.45	2104.42	15112	483.029	597.371	6320.05	3.23133	3.32313	4.17932	2.68397	2.77624	3.80072	6306.63	2466.82	0.353521	-1.35422
223723	Ttll12	1.30953	197.018	2011.19	455.346	582.541	2081.08	0.117115	2.29451	3.30345	2.65834	2.76533	3.31829	736.505	1039.66	0.353535	0.49734
57315	Wdr46	461.202	528.732	761.935	1583.02	427.996	998.899	2.66389	2.72324	2.88192	3.19949	2.63144	2.99952	583.956	1003.3	0.353955	0.780826
67151	Psmd9	116.038	1.30953	1.30953	461.531	1.30953	1117.83	2.0646	0.117115	0.117115	2.6642	0.117115	3.04837	39.5524	526.889	0.354827	3.73566
14768	Lancl1	160.97	1.30953	1.30953	876.379	1195.54	1.30953	2.20675	0.117115	0.117115	2.94269	3.07756	0.117115	54.5298	691.076	0.35905	3.66373
105242736	LOC105242736	1.30953	715.88	1197.57	1.30953	1.30953	149.379	0.117115	2.85484	3.0783	0.117115	0.117115	2.17429	638.253	50.6661	0.359281	-3.65503
19687	Rfc1	415.144	690.894	1406.59	1588.8	790.576	1136.5	2.6182	2.83941	3.14817	3.20107	2.89794	3.05557	837.544	1171.96	0.359409	0.484686
215387	Ncaph	57.7173	1.30953	1.30953	86.205	1.30953	1558.46	1.76131	0.117115	0.117115	1.93553	0.117115	3.19269	20.1121	548.657	0.359516	4.76977
60595	Actn4	29185.4	33010.2	86295.3	46964.9	62588.3	100149	4.46517	4.51865	4.93599	4.67177	4.79649	5.00065	49497	69900.7	0.359573	0.497966
107939	Pom121	35.6885	1.30953	1.30953	97.0542	1.30953	166.469	1.55253	0.117115	0.117115	1.98701	0.117115	2.22133	12.7692	88.2777	0.360327	2.78938
16648	Kpna3	1139.97	2906.98	3757.34	3045.14	469.274	1163.62	3.05689	3.46344	3.57488	3.48361	2.67143	3.06581	2601.43	1559.34	0.360388	-0.738365
18720	Pip5k1a	123.367	177.017	1.30953	40.253	1.30953	1.30953	2.0912	2.24802	0.117115	1.6048	0.117115	0.117115	100.565	14.2907	0.360793	-2.81497
74737	Pcf11	16.1458	1.30953	1.30953	1.30953	33.4657	53.7243	1.20806	0.117115	0.117115	0.117115	1.5246	1.73017	6.25494	29.4998	0.360795	2.23764
74320	Wdr33	179.33	122.343	605.36	724.87	161.836	1248.11	2.25365	2.08758	2.78201	2.86026	2.20907	3.09625	302.344	711.606	0.362006	1.23489
50995	Uba2	1.30953	120.953	3506.61	468.914	662.708	2411.98	0.117115	2.08262	3.54489	2.67109	2.82132	3.38237	1209.62	1181.2	0.362641	-0.0343038
56403	Syncrip	75560.1	141311	232844	97584.9	80857.1	111576	4.87829	5.15018	5.36706	4.98938	4.90772	5.04757	149905	96672.7	0.36469	-0.632866
21849	Trim28	33529	32141.1	84969.7	55927.4	53660.2	92710.2	4.52542	4.50706	4.92926	4.74762	4.72965	4.96713	50213.2	67432.6	0.364801	0.425379
15510	Hspd1	69514.6	95569.4	268679	177145	157224	235535	4.84208	4.98032	5.42923	5.24833	5.19652	5.37206	144588	189968	0.36538	0.393811
19338	Rab33b	5388.45	7006.49	19468	9981.12	14966.2	18395.8	3.73146	3.8455	4.28932	3.99918	4.17511	4.26472	10621	14447.7	0.365443	0.443925
17713	Grpel1	83.4752	1.30953	1.30953	208.036	780.852	1.30953	1.92156	0.117115	0.117115	2.31814	2.89257	0.117115	28.6981	330.066	0.365926	3.52373
30877	Gnl3	3390.84	1693.66	7074.37	10115.7	3054.55	6914.27	3.53031	3.22883	3.84969	4.00499	3.48495	3.83975	4052.96	6694.83	0.366057	0.724072
66254	Dimt1	114.731	1279.49	1.30953	70.8476	1.30953	1.30953	2.05968	3.10704	0.117115	1.85033	0.117115	0.117115	465.177	24.4889	0.366947	-4.24758
11429	Aco2	1390.78	2868.06	11980.5	5275.41	5371.06	15150.4	3.14326	3.45759	4.07848	3.72226	3.73006	4.18042	5413.12	8598.96	0.368367	0.667701
382523	Gm12260	1.30953	1145.41	1916.11	1.30953	1.30953	239.007	0.117115	3.05896	3.28242	0.117115	0.117115	2.37841	1020.94	80.542	0.369274	-3.66402
53817	Ddx39b	178.132	1.30953	1.30953	1.30953	859.937	1133.04	2.25074	0.117115	0.117115	0.117115	2.93447	3.05425	60.2505	664.763	0.369452	3.4638
20586	Smarca4	2257.23	3001.08	5617.52	2946.37	1379.89	3028.01	3.35358	3.47728	3.74954	3.46929	3.13984	3.48116	3625.28	2451.42	0.36983	-0.564472
103468	Nup107	59.8469	1.30953	1.30953	162.887	1.30953	317.799	1.77704	0.117115	0.117115	2.21189	0.117115	2.50215	20.822	160.665	0.370746	2.94788
13016	Ctbp1	125.556	1.30953	396.313	392.995	200.493	169.567	2.09884	0.117115	2.59804	2.59439	2.3021	2.22934	174.393	254.352	0.371198	0.544482
73804	Kif2c	1727.2	1390.66	2011.53	4501.7	1090.4	4020.54	3.23734	3.14322	3.30353	3.65338	3.03758	3.60428	1709.8	3204.21	0.372365	0.906145
103554	Psme4	170.3	167.752	623.235	80.642	1.30953	619.764	2.23121	2.22467	2.79465	1.90656	0.117115	2.79223	320.429	233.905	0.372634	-0.454081
68479	Phf5a	169.726	1.30953	1.30953	806.032	1.30953	921.562	2.22975	0.117115	0.117115	2.90635	0.117115	2.96452	57.4483	576.301	0.373729	3.32649
12124	Bik	1.30953	1.30953	1.30953	6836.06	1.30953	1.30953	0.117115	0.117115	0.117115	3.83481	0.117115	0.117115	1.30953	2279.56	0.373901	10.7655
16682	Krt4	1.30953	1.30953	1.30953	1560.84	1.30953	1.30953	0.117115	0.117115	0.117115	3.19336	0.117115	0.117115	1.30953	521.154	0.373901	8.63652
20231	Nkx1-2	1.30953	1.30953	1.30953	1354.84	1.30953	1.30953	0.117115	0.117115	0.117115	3.13189	0.117115	0.117115	1.30953	452.486	0.373901	8.43268
27354	Nbn	84.3058	1.30953	1.30953	1.30953	1.30953	1.30953	1.92586	0.117115	0.117115	0.117115	0.117115	0.117115	28.975	1.30953	0.373901	-4.46769
56327	Arl2	1.30953	1.30953	1.30953	2239.86	1.30953	1.30953	0.117115	0.117115	0.117115	3.35022	0.117115	0.117115	1.30953	747.494	0.373901	9.15687
67035	Dnajb4	1.30953	1.30953	1.30953	1619.19	1.30953	1.30953	0.117115	0.117115	0.117115	3.2093	0.117115	0.117115	1.30953	540.604	0.373901	8.68938
67949	Nifk	1763.07	1.30953	1.30953	1.30953	1.30953	1.30953	3.24627	0.117115	0.117115	0.117115	0.117115	0.117115	588.562	1.30953	0.373901	-8.812
74022	Glyr1	1.30953	1.30953	1.30953	2942.3	1.30953	1.30953	0.117115	0.117115	0.117115	3.46869	0.117115	0.117115	1.30953	981.64	0.373901	9.55
76580	Mib2	1.30953	1.30953	1.30953	2088.36	1.30953	1.30953	0.117115	0.117115	0.117115	3.31981	0.117115	0.117115	1.30953	696.993	0.373901	9.05595
108075	Ltbp4	4.06896	1.30953	1.30953	1.30953	1.30953	1.30953	0.609484	0.117115	0.117115	0.117115	0.117115	0.117115	2.22934	1.30953	0.373901	-0.767568
140703	Emid1	2407.15	1.30953	1.30953	1.30953	1.30953	1.30953	3.3815	0.117115	0.117115	0.117115	0.117115	0.117115	803.255	1.30953	0.373901	-9.26067
232679	Zc3hc1	1.30953	1.30953	1.30953	121.55	1.30953	1.30953	0.117115	0.117115	0.117115	2.08476	0.117115	0.117115	1.30953	41.3898	0.373901	4.98216
232976	Zfp574	118.609	1.30953	1.30953	1.30953	1.30953	1.30953	2.07412	0.117115	0.117115	0.117115	0.117115	0.117115	40.4094	1.30953	0.373901	-4.94757
268390	Ahsa2	1.30953	1.30953	1.30953	1773.09	1.30953	1.30953	0.117115	0.117115	0.117115	3.24873	0.117115	0.117115	1.30953	591.902	0.373901	8.82016
11364	Acadm	1.30953	1.30953	1.30953	244.235	1.30953	1.30953	0.117115	0.117115	0.117115	2.38781	0.117115	0.117115	1.30953	82.2845	0.373901	5.9735
11522	Adh1	1.30953	1.30953	1350.12	1.30953	1.30953	1.30953	0.117115	0.117115	3.13037	0.117115	0.117115	0.117115	450.912	1.30953	0.373901	-8.42765
11534	Adk	1.30953	1.30953	220.903	1.30953	1.30953	1.30953	0.117115	0.117115	2.3442	0.117115	0.117115	0.117115	74.5072	1.30953	0.373901	-5.83026
11546	Parp2	1.30953	1.30953	215.301	1.30953	1.30953	1.30953	0.117115	0.117115	2.33305	0.117115	0.117115	0.117115	72.6399	1.30953	0.373901	-5.79364
11668	Aldh1a1	1.30953	667.012	1.30953	1.30953	1.30953	1.30953	0.117115	2.82413	0.117115	0.117115	0.117115	0.117115	223.21	1.30953	0.373901	-7.41321
11670	Aldh3a1	1.30953	1.30953	1.30953	1.30953	1.30953	88.5944	0.117115	0.117115	0.117115	0.117115	0.117115	1.94741	1.30953	30.4045	0.373901	4.53716
11671	Aldh3a2	1.30953	1.30953	1.30953	1.30953	1.30953	112.757	0.117115	0.117115	0.117115	0.117115	0.117115	2.05214	1.30953	38.4585	0.373901	4.87618
11692	Gfer	1.30953	1.30953	1.30953	1.30953	1.30953	1591.07	0.117115	0.117115	0.117115	0.117115	0.117115	3.20169	1.30953	531.231	0.373901	8.66415
11735	Ank3	5.5891	1.30953	1.30953	1.30953	1.30953	1.30953	0.747342	0.117115	0.117115	0.117115	0.117115	0.117115	2.73605	1.30953	0.373901	-1.06305
11746	Anxa4	1.30953	1.30953	1160.4	1.30953	1.30953	1.30953	0.117115	0.117115	3.06461	0.117115	0.117115	0.117115	387.674	1.30953	0.373901	-8.20965
11777	Ap3s1	1.30953	1.30953	1.30953	1022.5	1.30953	1.30953	0.117115	0.117115	0.117115	3.00966	0.117115	0.117115	1.30953	341.705	0.373901	8.02756
11856	Arhgap6	1.30953	1.30953	1.30953	1.30953	1.30953	2931.91	0.117115	0.117115	0.117115	0.117115	0.117115	3.46715	1.30953	978.178	0.373901	9.5449
11863	Arnt	32.8443	1.30953	1.30953	1.30953	1.30953	1.30953	1.51646	0.117115	0.117115	0.117115	0.117115	0.117115	11.8211	1.30953	0.373901	-3.17424
11920	Atm	1.30953	1.30953	1.30953	24.4185	1.30953	1.30953	0.117115	0.117115	0.117115	1.38772	0.117115	0.117115	1.30953	9.01252	0.373901	2.78288
11927	Atox1	1.30953	1.30953	4173.73	1.30953	1.30953	1.30953	0.117115	0.117115	3.62052	0.117115	0.117115	0.117115	1392.12	1.30953	0.373901	-10.054
11987	Slc7a1	604.166	1.30953	1.30953	1.30953	1.30953	1.30953	2.78116	0.117115	0.117115	0.117115	0.117115	0.117115	202.262	1.30953	0.373901	-7.27103
12035	Bcat1	1.30953	1.30953	2687.83	1.30953	1.30953	1.30953	0.117115	0.117115	3.4294	0.117115	0.117115	0.117115	896.816	1.30953	0.373901	-9.41962
12036	Bcat2	1.30953	1.30953	1294.66	1.30953	1.30953	1.30953	0.117115	0.117115	3.11215	0.117115	0.117115	0.117115	432.425	1.30953	0.373901	-8.36726
12054	Bcl7b	256.852	1.30953	1.30953	1.30953	1.30953	1.30953	2.40968	0.117115	0.117115	0.117115	0.117115	0.117115	86.4904	1.30953	0.373901	-6.04542
12055	Bcl7c	243.334	1.30953	1.30953	1.30953	1.30953	1.30953	2.3862	0.117115	0.117115	0.117115	0.117115	0.117115	81.9842	1.30953	0.373901	-5.96823
12298	Cacnb4	134.629	1.30953	1.30953	1.30953	1.30953	1.30953	2.12914	0.117115	0.117115	0.117115	0.117115	0.117115	45.7495	1.30953	0.373901	-5.12664
12323	Camk2b	1.30953	551.036	1.30953	1.30953	1.30953	1.30953	0.117115	2.74118	0.117115	0.117115	0.117115	0.117115	184.552	1.30953	0.373901	-7.13883
12575	Cdkn1a	298.482	1.30953	1.30953	1.30953	1.30953	1.30953	2.47492	0.117115	0.117115	0.117115	0.117115	0.117115	100.367	1.30953	0.373901	-6.26009
12822	Col18a1	17.293	1.30953	1.30953	1.30953	1.30953	1.30953	1.23787	0.117115	0.117115	0.117115	0.117115	0.117115	6.63736	1.30953	0.373901	-2.34156
12833	Col6a1	11.1703	1.30953	1.30953	1.30953	1.30953	1.30953	1.04806	0.117115	0.117115	0.117115	0.117115	0.117115	4.59645	1.30953	0.373901	-1.81147
12951	Crx	1.30953	1.30953	1.30953	311.314	1.30953	1.30953	0.117115	0.117115	0.117115	2.4932	0.117115	0.117115	1.30953	104.644	0.373901	6.3203
12988	Csk	1.30953	1.30953	1.30953	704.923	1.30953	1.30953	0.117115	0.117115	0.117115	2.84814	0.117115	0.117115	1.30953	235.847	0.373901	7.49266
13030	Ctsb	1.30953	1.30953	1.30953	1.30953	1.30953	145.54	0.117115	0.117115	0.117115	0.117115	0.117115	2.16298	1.30953	49.3863	0.373901	5.23699
13144	Dapk3	1.30953	1.30953	1.30953	801.82	1.30953	1.30953	0.117115	0.117115	0.117115	2.90408	0.117115	0.117115	1.30953	268.146	0.373901	7.67783
13445	Cdk2ap1	1.30953	1.30953	1.30953	1.30953	461.228	1.30953	0.117115	0.117115	0.117115	0.117115	2.66392	0.117115	1.30953	154.616	0.373901	6.88349
13492	Drd5	1.30953	820.582	1.30953	1.30953	1.30953	1.30953	0.117115	2.91412	0.117115	0.117115	0.117115	0.117115	274.4	1.30953	0.373901	-7.71109
13495	Drg2	1.30953	1.30953	1076.57	1.30953	1.30953	1.30953	0.117115	0.117115	3.03204	0.117115	0.117115	0.117115	359.729	1.30953	0.373901	-8.10172
13631	Eef2k	1.30953	1.30953	1.30953	1.30953	1.30953	311.503	0.117115	0.117115	0.117115	0.117115	0.117115	2.49346	1.30953	104.707	0.373901	6.32117
13688	Eif4ebp2	1.30953	1.30953	255.385	1.30953	1.30953	1.30953	0.117115	0.117115	2.4072	0.117115	0.117115	0.117115	86.0013	1.30953	0.373901	-6.03724
14050	Eya3	298.211	1.30953	1.30953	1.30953	1.30953	1.30953	2.47452	0.117115	0.117115	0.117115	0.117115	0.117115	100.277	1.30953	0.373901	-6.25879
14080	Fabp1	1.30953	206033	1.30953	1.30953	1.30953	1.30953	0.117115	5.31394	0.117115	0.117115	0.117115	0.117115	68678.5	1.30953	0.373901	-15.6785
14390	Gabpa	1.30953	1.30953	250.122	1.30953	1.30953	1.30953	0.117115	0.117115	2.39815	0.117115	0.117115	0.117115	84.2471	1.30953	0.373901	-6.00751
14548	Mrps33	1470.95	1.30953	1.30953	1.30953	1.30953	1.30953	3.1676	0.117115	0.117115	0.117115	0.117115	0.117115	491.189	1.30953	0.373901	-8.55108
14573	Gdnf	1.30953	1.30953	3151.84	1.30953	1.30953	1.30953	0.117115	0.117115	3.49856	0.117115	0.117115	0.117115	1051.49	1.30953	0.373901	-9.64916
14584	Gfpt2	1.30953	1.30953	1.30953	1.30953	1.30953	568.72	0.117115	0.117115	0.117115	0.117115	0.117115	2.7549	1.30953	190.446	0.373901	7.18419
14683	Gnas	75.9812	1.30953	1.30953	1.30953	1.30953	1.30953	1.88071	0.117115	0.117115	0.117115	0.117115	0.117115	26.2001	1.30953	0.373901	-4.32245
14702	Gng2	1.30953	1.30953	1.30953	1251.83	1.30953	1.30953	0.117115	0.117115	0.117115	3.09755	0.117115	0.117115	1.30953	418.15	0.373901	8.31883
14718	Got1	1.30953	576.92	1.30953	1.30953	1.30953	1.30953	0.117115	2.76112	0.117115	0.117115	0.117115	0.117115	193.18	1.30953	0.373901	-7.20475
14775	Gpx1	1.30953	1.30953	1.30953	2051.77	1.30953	1.30953	0.117115	0.117115	0.117115	3.31213	0.117115	0.117115	1.30953	684.796	0.373901	9.03048
14792	Lpcat3	40.5321	1.30953	1.30953	1.30953	1.30953	1.30953	1.6078	0.117115	0.117115	0.117115	0.117115	0.117115	14.3837	1.30953	0.373901	-3.45731
14859	Gsta3	1.30953	5616.72	1.30953	1.30953	1.30953	1.30953	0.117115	3.74948	0.117115	0.117115	0.117115	0.117115	1873.11	1.30953	0.373901	-10.4822
14862	Gstm1	1.30953	2806.05	1.30953	1.30953	1.30953	1.30953	0.117115	3.4481	0.117115	0.117115	0.117115	0.117115	936.225	1.30953	0.373901	-9.48166
14911	Thumpd3	1.30953	1.30953	767.78	1.30953	1.30953	1.30953	0.117115	0.117115	2.88524	0.117115	0.117115	0.117115	256.8	1.30953	0.373901	-7.61545
14950	H13	1.30953	1.30953	307.322	1.30953	1.30953	1.30953	0.117115	0.117115	2.48759	0.117115	0.117115	0.117115	103.314	1.30953	0.373901	-6.30184
15184	Hdac5	1.30953	1.30953	1.30953	1.30953	1.30953	1185.78	0.117115	0.117115	0.117115	0.117115	0.117115	3.074	1.30953	396.133	0.373901	8.24079
15191	Hdgf	413.752	1.30953	1.30953	1.30953	1.30953	1.30953	2.61674	0.117115	0.117115	0.117115	0.117115	0.117115	138.79	1.30953	0.373901	-6.72771
15257	Hipk1	1.30953	1.30953	1.30953	1.30953	1.30953	199.026	0.117115	0.117115	0.117115	0.117115	0.117115	2.29891	1.30953	67.2151	0.373901	5.68166
15361	Hmga1	1.30953	1.30953	1.30953	1.30953	1.30953	157.524	0.117115	0.117115	0.117115	0.117115	0.117115	2.19735	1.30953	53.3809	0.373901	5.3492
15488	Hsd17b4	1386.81	1.30953	1.30953	1.30953	1.30953	1.30953	3.14202	0.117115	0.117115	0.117115	0.117115	0.117115	463.144	1.30953	0.373901	-8.46627
15926	Idh1	1.30953	1.30953	1.30953	1.30953	1.30953	76.0673	0.117115	0.117115	0.117115	0.117115	0.117115	1.8812	1.30953	26.2288	0.373901	4.32403
15965	Ifna2	1.30953	1.30953	439.046	1.30953	1.30953	1.30953	0.117115	0.117115	2.64251	0.117115	0.117115	0.117115	147.222	1.30953	0.373901	-6.8128
15967	Ifna4	1.30953	1.30953	359.22	1.30953	1.30953	1.30953	0.117115	0.117115	2.55536	0.117115	0.117115	0.117115	120.613	1.30953	0.373901	-6.52519
16172	Il17ra	31.7624	1.30953	1.30953	1.30953	1.30953	1.30953	1.50191	0.117115	0.117115	0.117115	0.117115	0.117115	11.4605	1.30953	0.373901	-3.12955
16434	Itpa	1.30953	1.30953	1.30953	1.30953	1.30953	1561.43	0.117115	0.117115	0.117115	0.117115	0.117115	3.19352	1.30953	521.35	0.373901	8.63706
16477	Junb	1.30953	1.30953	1.30953	1765.12	1.30953	1.30953	0.117115	0.117115	0.117115	3.24677	0.117115	0.117115	1.30953	589.245	0.373901	8.81368
16478	Jund	384.358	1.30953	1.30953	1.30953	1.30953	1.30953	2.58474	0.117115	0.117115	0.117115	0.117115	0.117115	128.992	1.30953	0.373901	-6.62209
16498	Kcnab2	451.882	1.30953	1.30953	1.30953	1.30953	1.30953	2.65502	0.117115	0.117115	0.117115	0.117115	0.117115	151.5	1.30953	0.373901	-6.85413
16510	Kcnh1	1.30953	1.30953	1.30953	1362.29	1.30953	1.30953	0.117115	0.117115	0.117115	3.13427	0.117115	0.117115	1.30953	454.97	0.373901	8.44058
16560	Kif1a	11.5132	1.30953	1.30953	1.30953	1.30953	1.30953	1.0612	0.117115	0.117115	0.117115	0.117115	0.117115	4.71075	1.30953	0.373901	-1.84691
16562	Kif1c	22.8538	1.30953	1.30953	1.30953	1.30953	1.30953	1.35896	0.117115	0.117115	0.117115	0.117115	0.117115	8.49094	1.30953	0.373901	-2.69687
16653	Kras	1.30953	1.30953	1.30953	1.30953	1.30953	3719.62	0.117115	0.117115	0.117115	0.117115	0.117115	3.5705	1.30953	1240.75	0.373901	9.88794
16660	Krt31	1.30953	66022.5	1.30953	1.30953	1.30953	1.30953	0.117115	4.81969	0.117115	0.117115	0.117115	0.117115	22008.4	1.30953	0.373901	-14.0367
16671	Krt33b	1.30953	66022.5	1.30953	1.30953	1.30953	1.30953	0.117115	4.81969	0.117115	0.117115	0.117115	0.117115	22008.4	1.30953	0.373901	-14.0367
16779	Lamb2	64.2342	1.30953	1.30953	1.30953	1.30953	1.30953	1.80777	0.117115	0.117115	0.117115	0.117115	0.117115	22.2844	1.30953	0.373901	-4.08891
16834	Cog1	55.9944	1.30953	1.30953	1.30953	1.30953	1.30953	1.74814	0.117115	0.117115	0.117115	0.117115	0.117115	19.5378	1.30953	0.373901	-3.89915
16913	Psmb8	1137.45	1.30953	1.30953	1.30953	1.30953	1.30953	3.05593	0.117115	0.117115	0.117115	0.117115	0.117115	380.022	1.30953	0.373901	-8.18089
16987	Lss	1.30953	1.30953	379.172	1.30953	1.30953	1.30953	0.117115	0.117115	2.57884	0.117115	0.117115	0.117115	127.264	1.30953	0.373901	-6.60263
17120	Mad1l1	301.7	1.30953	1.30953	1.30953	1.30953	1.30953	2.47958	0.117115	0.117115	0.117115	0.117115	0.117115	101.44	1.30953	0.373901	-6.27543
17165	Mapkapk5	1.30953	1.30953	1.30953	550.719	1.30953	1.30953	0.117115	0.117115	0.117115	2.74093	0.117115	0.117115	1.30953	184.446	0.373901	7.138
17246	Mdm2	1.30953	1.30953	1.30953	276.145	1.30953	1.30953	0.117115	0.117115	0.117115	2.44114	0.117115	0.117115	1.30953	92.9213	0.373901	6.14889
17256	Mea1	819.916	1.30953	1.30953	1.30953	1.30953	1.30953	2.91377	0.117115	0.117115	0.117115	0.117115	0.117115	274.178	1.30953	0.373901	-7.70992
17283	Men1	27.2619	1.30953	1.30953	1.30953	1.30953	1.30953	1.43556	0.117115	0.117115	0.117115	0.117115	0.117115	9.96033	1.30953	0.373901	-2.92714
17344	Pias2	1.30953	1.30953	357.211	1.30953	1.30953	1.30953	0.117115	0.117115	2.55292	0.117115	0.117115	0.117115	119.943	1.30953	0.373901	-6.51716
17427	Mns1	100.524	1.30953	1.30953	1.30953	1.30953	1.30953	2.00227	0.117115	0.117115	0.117115	0.117115	0.117115	34.3809	1.30953	0.373901	-4.71449
17449	Mdh1	1.30953	1.30953	13116.7	1.30953	1.30953	1.30953	0.117115	0.117115	4.11782	0.117115	0.117115	0.117115	4373.09	1.30953	0.373901	-11.7054
17524	Mpp1	1.30953	700.16	1.30953	1.30953	1.30953	1.30953	0.117115	2.8452	0.117115	0.117115	0.117115	0.117115	234.26	1.30953	0.373901	-7.48292
17534	Mrc2	1.30953	1.30953	1.30953	347.859	1.30953	1.30953	0.117115	0.117115	0.117115	2.5414	0.117115	0.117115	1.30953	116.826	0.373901	6.47917
17749	Polr2k	513.977	1.30953	1.30953	1.30953	1.30953	1.30953	2.71094	0.117115	0.117115	0.117115	0.117115	0.117115	172.199	1.30953	0.373901	-7.03888
17840	Mup1	1.30953	1006.9	1.30953	1.30953	1.30953	1.30953	0.117115	3.00298	0.117115	0.117115	0.117115	0.117115	336.505	1.30953	0.373901	-8.00544
17841	Mup2	1.30953	1120.58	1.30953	1.30953	1.30953	1.30953	0.117115	3.04944	0.117115	0.117115	0.117115	0.117115	374.399	1.30953	0.373901	-8.15938
17966	Nbr1	14.6265	1.30953	1.30953	1.30953	1.30953	1.30953	1.16514	0.117115	0.117115	0.117115	0.117115	0.117115	5.74851	1.30953	0.373901	-2.13414
18005	Nek2	1.30953	1.30953	1.30953	1.30953	1.30953	690.749	0.117115	0.117115	0.117115	0.117115	0.117115	2.83932	1.30953	231.123	0.373901	7.46347
18100	Mrpl40	1.30953	1.30953	1.30953	1.30953	1.30953	3807.35	0.117115	0.117115	0.117115	0.117115	0.117115	3.58062	1.30953	1269.99	0.373901	9.92155
18130	Ints6	1.30953	1.30953	1.30953	198.457	1.30953	1.30953	0.117115	0.117115	0.117115	2.29767	0.117115	0.117115	1.30953	67.0253	0.373901	5.67758
18139	Zfp638	22.4839	1.30953	1.30953	1.30953	1.30953	1.30953	1.35187	0.117115	0.117115	0.117115	0.117115	0.117115	8.36767	1.30953	0.373901	-2.67578
18230	Nxn	1.30953	1.30953	1.30953	414.528	1.30953	1.30953	0.117115	0.117115	0.117115	2.61755	0.117115	0.117115	1.30953	139.049	0.373901	6.7304
18350	Olfr50	334.633	1.30953	1.30953	1.30953	1.30953	1.30953	2.52457	0.117115	0.117115	0.117115	0.117115	0.117115	112.417	1.30953	0.373901	-6.42367
18387	Oprk1	1.30953	1.30953	1.30953	1.30953	1.30953	154.067	0.117115	0.117115	0.117115	0.117115	0.117115	2.18771	1.30953	52.2288	0.373901	5.31772
18423	Otx1	1.30953	1.30953	1.30953	363.2	1.30953	1.30953	0.117115	0.117115	0.117115	2.56015	0.117115	0.117115	1.30953	121.94	0.373901	6.54097
18424	Otx2	1.30953	1.30953	1.30953	326.88	1.30953	1.30953	0.117115	0.117115	0.117115	2.51439	0.117115	0.117115	1.30953	109.833	0.373901	6.39012
18541	Pcnt	1.30953	1.30953	1.30953	1547.47	1.30953	1.30953	0.117115	0.117115	0.117115	3.18962	0.117115	0.117115	1.30953	516.695	0.373901	8.62412
18572	Pdcd11	46.2241	1.30953	1.30953	1.30953	1.30953	1.30953	1.66487	0.117115	0.117115	0.117115	0.117115	0.117115	16.281	1.30953	0.373901	-3.63607
18607	Pdpk1	140.034	1.30953	1.30953	1.30953	1.30953	1.30953	2.14623	0.117115	0.117115	0.117115	0.117115	0.117115	47.5509	1.30953	0.373901	-5.18235
18639	Pfkfb1	1.30953	1.30953	307.692	1.30953	1.30953	1.30953	0.117115	0.117115	2.48812	0.117115	0.117115	0.117115	103.437	1.30953	0.373901	-6.30356
18719	Pip5k1b	1.30953	232.171	1.30953	1.30953	1.30953	1.30953	0.117115	2.36581	0.117115	0.117115	0.117115	0.117115	78.2633	1.30953	0.373901	-5.90121
18854	Pml	136.925	1.30953	1.30953	1.30953	1.30953	1.30953	2.13648	0.117115	0.117115	0.117115	0.117115	0.117115	46.5146	1.30953	0.373901	-5.15056
18972	Pold2	1.30953	1.30953	1.30953	914.675	1.30953	1.30953	0.117115	0.117115	0.117115	2.96127	0.117115	0.117115	1.30953	305.765	0.373901	7.86723
18975	Polg	10.5598	1.30953	1.30953	1.30953	1.30953	1.30953	1.02365	0.117115	0.117115	0.117115	0.117115	0.117115	4.39294	1.30953	0.373901	-1.74614
18986	Pou2f1	82.7583	1.30953	1.30953	1.30953	1.30953	1.30953	1.91781	0.117115	0.117115	0.117115	0.117115	0.117115	28.4591	1.30953	0.373901	-4.44177
19060	Ppp5c	1.30953	1.30953	1112.78	1.30953	1.30953	1.30953	0.117115	0.117115	3.04641	0.117115	0.117115	0.117115	371.799	1.30953	0.373901	-8.14933
19090	Prkdc	1.30953	1.30953	1.30953	1.30953	1.30953	29.3258	0.117115	0.117115	0.117115	0.117115	0.117115	1.46725	1.30953	10.6483	0.373901	3.0235
19177	Psmb7	1.30953	1.30953	1.30953	1096.63	1.30953	1.30953	0.117115	0.117115	0.117115	3.04006	0.117115	0.117115	1.30953	366.417	0.373901	8.12829
19246	Ptpn1	22.8671	1.30953	1.30953	1.30953	1.30953	1.30953	1.35921	0.117115	0.117115	0.117115	0.117115	0.117115	8.4954	1.30953	0.373901	-2.69763
19263	Ptprb	1.30953	1.30953	1.30953	1.30953	1.30953	222.266	0.117115	0.117115	0.117115	0.117115	0.117115	2.34687	1.30953	74.9617	0.373901	5.83903
19305	Pex5	18.9831	1.30953	1.30953	1.30953	1.30953	1.30953	1.27837	0.117115	0.117115	0.117115	0.117115	0.117115	7.20074	1.30953	0.373901	-2.4591
20018	Polr1d	1.30953	1.30953	1.30953	1.30953	227.515	1.30953	0.117115	0.117115	0.117115	0.117115	2.35701	0.117115	1.30953	76.7113	0.373901	5.87232
20024	Sub1	1.30953	1.30953	33000.1	1.30953	1.30953	1.30953	0.117115	0.117115	4.51851	0.117115	0.117115	0.117115	11000.9	1.30953	0.373901	-13.0363
20128	Trim30a	1.30953	183.308	1.30953	1.30953	1.30953	1.30953	0.117115	2.26318	0.117115	0.117115	0.117115	0.117115	61.9757	1.30953	0.373901	-5.56458
20130	Rras	194.392	1.30953	1.30953	1.30953	1.30953	1.30953	2.28868	0.117115	0.117115	0.117115	0.117115	0.117115	65.6704	1.30953	0.373901	-5.64812
20168	Rtn3	1.30953	1.30953	809.429	1.30953	1.30953	1.30953	0.117115	0.117115	2.90818	0.117115	0.117115	0.117115	270.683	1.30953	0.373901	-7.69141
20259	Scin	1.30953	1.30953	1.30953	1.30953	256.773	1.30953	0.117115	0.117115	0.117115	0.117115	2.40955	0.117115	1.30953	86.464	0.373901	6.04498
20340	Glg1	38.5865	1.30953	1.30953	1.30953	1.30953	1.30953	1.58644	0.117115	0.117115	0.117115	0.117115	0.117115	13.7352	1.30953	0.373901	-3.39076
20498	Slc12a4	1.30953	1.30953	1.30953	62.4526	1.30953	1.30953	0.117115	0.117115	0.117115	1.79555	0.117115	0.117115	1.30953	21.6906	0.373901	4.04995
20655	Sod1	1.30953	22204.2	1.30953	1.30953	1.30953	1.30953	0.117115	4.34643	0.117115	0.117115	0.117115	0.117115	7402.27	1.30953	0.373901	-12.4647
20684	Sp100	107.343	1.30953	1.30953	1.30953	1.30953	1.30953	2.03077	0.117115	0.117115	0.117115	0.117115	0.117115	36.6541	1.30953	0.373901	-4.80685
20708	Serpinb6b	519.957	1.30953	1.30953	1.30953	1.30953	1.30953	2.71597	0.117115	0.117115	0.117115	0.117115	0.117115	174.192	1.30953	0.373901	-7.05549
21354	Tap1	1.30953	1.30953	1.30953	433.737	1.30953	1.30953	0.117115	0.117115	0.117115	2.63723	0.117115	0.117115	1.30953	145.452	0.373901	6.79535
21356	Tapbp	251.286	1.30953	1.30953	1.30953	1.30953	1.30953	2.40017	0.117115	0.117115	0.117115	0.117115	0.117115	84.6351	1.30953	0.373901	-6.01414
21371	Tbca	1.30953	1.30953	1.30953	1.30953	517.813	1.30953	0.117115	0.117115	0.117115	0.117115	2.71417	0.117115	1.30953	173.477	0.373901	7.04956
21379	Tbrg4	1.30953	1.30953	874.35	1.30953	1.30953	1.30953	0.117115	0.117115	2.94169	0.117115	0.117115	0.117115	292.323	1.30953	0.373901	-7.80237
21402	Skp1a	1.30953	1.30953	1.30953	1944.81	1.30953	1.30953	0.117115	0.117115	0.117115	3.28888	0.117115	0.117115	1.30953	649.143	0.373901	8.95334
21689	Tekt1	1.30953	1.30953	720.162	1.30953	1.30953	1.30953	0.117115	0.117115	2.85743	0.117115	0.117115	0.117115	240.927	1.30953	0.373901	-7.5234
22004	Tpm2	1.30953	1.30953	18994.2	1.30953	1.30953	1.30953	0.117115	0.117115	4.27862	0.117115	0.117115	0.117115	6332.27	1.30953	0.373901	-12.2395
22099	Tsn	1.30953	1.30953	2571.35	1.30953	1.30953	1.30953	0.117115	0.117115	3.41016	0.117115	0.117115	0.117115	857.991	1.30953	0.373901	-9.35577
22129	Ttc3	158.855	1.30953	1.30953	1.30953	1.30953	1.30953	2.201	0.117115	0.117115	0.117115	0.117115	0.117115	53.8246	1.30953	0.373901	-5.36114
22151	Tubb2a	1.30953	1.30953	1.30953	920298	1.30953	1.30953	0.117115	0.117115	0.117115	5.96393	0.117115	0.117115	1.30953	306767	0.373901	17.8377
22196	Ube2i	1.30953	1.30953	1.30953	1895.5	1.30953	1.30953	0.117115	0.117115	0.117115	3.27772	0.117115	0.117115	1.30953	632.707	0.373901	8.91634
22213	Ube2g2	1.30953	1.30953	1.30953	1.30953	1506.9	1.30953	0.117115	0.117115	0.117115	0.117115	3.17809	0.117115	1.30953	503.174	0.373901	8.58586
22333	Vdac1	130.445	1.30953	1.30953	1.30953	1.30953	1.30953	2.11543	0.117115	0.117115	0.117115	0.117115	0.117115	44.3547	1.30953	0.373901	-5.08196
22384	Eif4h	1.30953	1.30953	22000.2	1.30953	1.30953	1.30953	0.117115	0.117115	4.34243	0.117115	0.117115	0.117115	7334.28	1.30953	0.373901	-12.4514
22526	Gm4836	1.30953	1.30953	1.30953	443.277	1.30953	1.30953	0.117115	0.117115	0.117115	2.64668	0.117115	0.117115	1.30953	148.632	0.373901	6.82655
22720	Zfp62	26.7602	1.30953	1.30953	1.30953	1.30953	1.30953	1.42749	0.117115	0.117115	0.117115	0.117115	0.117115	9.79309	1.30953	0.373901	-2.90272
22755	Zfp93	1.30953	1.30953	1.30953	1.30953	1.30953	847.628	0.117115	0.117115	0.117115	0.117115	0.117115	2.92821	1.30953	283.416	0.373901	7.75773
23802	Amfr	1.30953	1.30953	1.30953	242.269	1.30953	1.30953	0.117115	0.117115	0.117115	2.3843	0.117115	0.117115	1.30953	81.6293	0.373901	5.96197
23859	Dlg2	191.906	1.30953	1.30953	1.30953	1.30953	1.30953	2.28309	0.117115	0.117115	0.117115	0.117115	0.117115	64.8415	1.30953	0.373901	-5.6298
23920	Insrr	118.274	1.30953	1.30953	1.30953	1.30953	1.30953	2.07289	0.117115	0.117115	0.117115	0.117115	0.117115	40.2978	1.30953	0.373901	-4.94358
23950	Dnajb6	1.30953	1.30953	1.30953	4149.51	1.30953	1.30953	0.117115	0.117115	0.117115	3.618	0.117115	0.117115	1.30953	1384.04	0.373901	10.0456
23989	Med24	58.9532	1.30953	1.30953	1.30953	1.30953	1.30953	1.77051	0.117115	0.117115	0.117115	0.117115	0.117115	20.5241	1.30953	0.373901	-3.9702
24030	Mrps12	653.099	1.30953	1.30953	1.30953	1.30953	1.30953	2.81498	0.117115	0.117115	0.117115	0.117115	0.117115	218.573	1.30953	0.373901	-7.38292
24058	Sigirr	1.30953	1.30953	1.30953	211.052	1.30953	1.30953	0.117115	0.117115	0.117115	2.32439	0.117115	0.117115	1.30953	71.2237	0.373901	5.76524
24068	Sra1	1.30953	1.30953	1.30953	1.30953	394.086	1.30953	0.117115	0.117115	0.117115	0.117115	2.59559	0.117115	1.30953	132.235	0.373901	6.65791
24116	Nelfa	142.32	1.30953	1.30953	1.30953	1.30953	1.30953	2.15326	0.117115	0.117115	0.117115	0.117115	0.117115	48.3129	1.30953	0.373901	-5.20529
26358	Aldh1a7	1.30953	643.19	1.30953	1.30953	1.30953	1.30953	0.117115	2.80834	0.117115	0.117115	0.117115	0.117115	215.27	1.30953	0.373901	-7.36095
26407	Map3k4	1.30953	1.30953	1.30953	50.6861	1.30953	1.30953	0.117115	0.117115	0.117115	1.70489	0.117115	0.117115	1.30953	17.7684	0.373901	3.76219
26562	Ncdn	22.7992	1.30953	1.30953	1.30953	1.30953	1.30953	1.35792	0.117115	0.117115	0.117115	0.117115	0.117115	8.47274	1.30953	0.373901	-2.69378
26569	Slc27a4	1.30953	1.30953	1.30953	406.346	1.30953	1.30953	0.117115	0.117115	0.117115	2.6089	0.117115	0.117115	1.30953	136.322	0.373901	6.70182
27223	Trp53bp1	7.76807	1.30953	1.30953	1.30953	1.30953	1.30953	0.890313	0.117115	0.117115	0.117115	0.117115	0.117115	3.46238	1.30953	0.373901	-1.40271
27398	Mrpl2	60.8271	1.30953	1.30953	1.30953	1.30953	1.30953	1.7841	0.117115	0.117115	0.117115	0.117115	0.117115	21.1487	1.30953	0.373901	-4.01345
27418	Mkln1	1.30953	1.30953	1.30953	6134.43	1.30953	1.30953	0.117115	0.117115	0.117115	3.78777	0.117115	0.117115	1.30953	2045.68	0.373901	10.6093
27886	Ess2	37.118	1.30953	1.30953	1.30953	1.30953	1.30953	1.56959	0.117115	0.117115	0.117115	0.117115	0.117115	13.2457	1.30953	0.373901	-3.3384
28028	Mrpl50	838.124	1.30953	1.30953	1.30953	1.30953	1.30953	2.92331	0.117115	0.117115	0.117115	0.117115	0.117115	280.248	1.30953	0.373901	-7.74151
50497	Hspa14	1.30953	1.30953	1.30953	1404.02	1.30953	1.30953	0.117115	0.117115	0.117115	3.14737	0.117115	0.117115	1.30953	468.88	0.373901	8.48403
50932	Mink1	1.30953	1.30953	119.581	1.30953	1.30953	1.30953	0.117115	0.117115	2.07766	0.117115	0.117115	0.117115	40.7333	1.30953	0.373901	-4.95909
51788	H2afz	1.30953	1.30953	1.30953	1.30953	162407	1.30953	0.117115	0.117115	0.117115	0.117115	5.21061	0.117115	1.30953	54136.6	0.373901	15.3353
52004	Cdk2ap2	1.30953	1.30953	1.30953	1.30953	790.676	1.30953	0.117115	0.117115	0.117115	0.117115	2.898	0.117115	1.30953	264.432	0.373901	7.6577
52187	Rragd	1.30953	378.532	1.30953	1.30953	1.30953	1.30953	0.117115	2.5781	0.117115	0.117115	0.117115	0.117115	127.05	1.30953	0.373901	-6.60021
52202	Rbm34	311.571	1.30953	1.30953	1.30953	1.30953	1.30953	2.49356	0.117115	0.117115	0.117115	0.117115	0.117115	104.73	1.30953	0.373901	-6.32148
52392	D1Ertd622e	1.30953	1.30953	2241.86	1.30953	1.30953	1.30953	0.117115	0.117115	3.35061	0.117115	0.117115	0.117115	748.159	1.30953	0.373901	-9.15815
52530	Nhp2	589.543	1.30953	1.30953	1.30953	1.30953	1.30953	2.77052	0.117115	0.117115	0.117115	0.117115	0.117115	197.387	1.30953	0.373901	-7.23584
52538	Acaa2	1.30953	3089.94	1.30953	1.30953	1.30953	1.30953	0.117115	3.48995	0.117115	0.117115	0.117115	0.117115	1030.85	1.30953	0.373901	-9.62057
52615	Suz12	51.2389	1.30953	1.30953	1.30953	1.30953	1.30953	1.7096	0.117115	0.117115	0.117115	0.117115	0.117115	17.9527	1.30953	0.373901	-3.77708
52696	Zwint	1.30953	1.30953	1.30953	1103.71	1.30953	1.30953	0.117115	0.117115	0.117115	3.04286	0.117115	0.117115	1.30953	368.777	0.373901	8.13756
52846	Cnot11	1.30953	1.30953	1.30953	1.30953	1.30953	5028.79	0.117115	0.117115	0.117115	0.117115	0.117115	3.70146	1.30953	1677.14	0.373901	10.3227
52858	Cdipt	1.30953	1.30953	1.30953	1107	1.30953	1.30953	0.117115	0.117115	0.117115	3.04415	0.117115	0.117115	1.30953	369.874	0.373901	8.14184
53419	Corin	1.30953	1.30953	429.391	1.30953	1.30953	1.30953	0.117115	0.117115	2.63285	0.117115	0.117115	0.117115	144.003	1.30953	0.373901	-6.78091
53421	Sec61a1	1.30953	1.30953	1.30953	2001.9	1.30953	1.30953	0.117115	0.117115	0.117115	3.30144	0.117115	0.117115	1.30953	668.173	0.373901	8.99503
53600	Timm23	1.30953	1.30953	1.30953	3438.93	1.30953	1.30953	0.117115	0.117115	0.117115	3.53642	0.117115	0.117115	1.30953	1147.18	0.373901	9.77483
53617	Krt35	1.30953	1.30953	1.30953	91078.6	1.30953	1.30953	0.117115	0.117115	0.117115	4.95942	0.117115	0.117115	1.30953	30360.4	0.373901	14.5009
54141	Spag5	681.128	1.30953	1.30953	1.30953	1.30953	1.30953	2.83323	0.117115	0.117115	0.117115	0.117115	0.117115	227.916	1.30953	0.373901	-7.44331
54153	Rasa4	1.30953	1.30953	1.30953	597.961	1.30953	1.30953	0.117115	0.117115	0.117115	2.77667	0.117115	0.117115	1.30953	200.193	0.373901	7.2562
54638	Ccdc22	1.30953	1.30953	131.026	1.30953	1.30953	1.30953	0.117115	0.117115	2.11736	0.117115	0.117115	0.117115	44.5483	1.30953	0.373901	-5.08825
54645	Gripap1	1.30953	1.30953	1.30953	844.045	1.30953	1.30953	0.117115	0.117115	0.117115	2.92637	0.117115	0.117115	1.30953	282.221	0.373901	7.75163
54673	Sh3glb1	1.30953	1.30953	1619.55	1.30953	1.30953	1.30953	0.117115	0.117115	3.2094	0.117115	0.117115	0.117115	540.724	1.30953	0.373901	-8.6897
55960	Ebag9	1.30953	1.30953	1553.08	1.30953	1.30953	1.30953	0.117115	0.117115	3.19119	0.117115	0.117115	0.117115	518.568	1.30953	0.373901	-8.62934
56009	Alyref2	1.30953	1.30953	1.30953	1.30953	1.30953	6355.96	0.117115	0.117115	0.117115	0.117115	0.117115	3.80318	1.30953	2119.53	0.373901	10.6605
56012	Pgam2	1934.7	1.30953	1.30953	1.30953	1.30953	1.30953	3.28661	0.117115	0.117115	0.117115	0.117115	0.117115	645.775	1.30953	0.373901	-8.94584
56013	Srcin1	1.30953	1.30953	1.30953	1.30953	1.30953	85.4611	0.117115	0.117115	0.117115	0.117115	0.117115	1.93177	1.30953	29.36	0.373901	4.48673
56055	Gtpbp2	67.0787	1.30953	1.30953	1.30953	1.30953	1.30953	1.82658	0.117115	0.117115	0.117115	0.117115	0.117115	23.2326	1.30953	0.373901	-4.14903
56068	Ammecr1	1.30953	1.30953	1.30953	934.693	1.30953	1.30953	0.117115	0.117115	0.117115	2.97067	0.117115	0.117115	1.30953	312.437	0.373901	7.89837
56088	Psmg1	1.30953	1.30953	2362.84	1.30953	1.30953	1.30953	0.117115	0.117115	3.37344	0.117115	0.117115	0.117115	788.488	1.30953	0.373901	-9.2339
56213	Htra1	1.30953	1.30953	1.30953	1.30953	1.30953	910.478	0.117115	0.117115	0.117115	0.117115	0.117115	2.95927	1.30953	304.366	0.373901	7.86061
56280	Mrpl37	380.019	1.30953	1.30953	1.30953	1.30953	1.30953	2.57981	0.117115	0.117115	0.117115	0.117115	0.117115	127.546	1.30953	0.373901	-6.60583
56335	Mettl3	1.30953	1.30953	1.30953	6015.94	1.30953	1.30953	0.117115	0.117115	0.117115	3.7793	0.117115	0.117115	1.30953	2006.18	0.373901	10.5812
56361	Pus1	1.30953	1.30953	1.30953	1.30953	1.30953	737.212	0.117115	0.117115	0.117115	0.117115	0.117115	2.86759	1.30953	246.61	0.373901	7.55704
56401	P3h1	37.2001	1.30953	1.30953	1.30953	1.30953	1.30953	1.57054	0.117115	0.117115	0.117115	0.117115	0.117115	13.273	1.30953	0.373901	-3.34138
56433	Vps29	380.508	1.30953	1.30953	1.30953	1.30953	1.30953	2.58036	0.117115	0.117115	0.117115	0.117115	0.117115	127.709	1.30953	0.373901	-6.60767
56447	Copz1	630.03	1.30953	1.30953	1.30953	1.30953	1.30953	2.79936	0.117115	0.117115	0.117115	0.117115	0.117115	210.883	1.30953	0.373901	-7.33125
56469	Pias1	1.30953	1.30953	349.891	1.30953	1.30953	1.30953	0.117115	0.117115	2.54393	0.117115	0.117115	0.117115	117.503	1.30953	0.373901	-6.48751
56516	Rbms2	1744.52	1.30953	1.30953	1.30953	1.30953	1.30953	3.24168	0.117115	0.117115	0.117115	0.117115	0.117115	582.381	1.30953	0.373901	-8.79677
56637	Gsk3b	1.30953	1.30953	1.30953	1425.47	1.30953	1.30953	0.117115	0.117115	0.117115	3.15396	0.117115	0.117115	1.30953	476.03	0.373901	8.50586
56709	Dnajb12	1.30953	105.106	1.30953	1.30953	1.30953	1.30953	0.117115	2.02163	0.117115	0.117115	0.117115	0.117115	35.9084	1.30953	0.373901	-4.7772
56790	Supt20	301.375	1.30953	1.30953	1.30953	1.30953	1.30953	2.47911	0.117115	0.117115	0.117115	0.117115	0.117115	101.331	1.30953	0.373901	-6.27389
57330	Gigyf1	29.9507	1.30953	1.30953	1.30953	1.30953	1.30953	1.47641	0.117115	0.117115	0.117115	0.117115	0.117115	10.8566	1.30953	0.373901	-3.05145
57874	Hacd3	1.30953	1.30953	1.30953	2368.71	1.30953	1.30953	0.117115	0.117115	0.117115	3.37451	0.117115	0.117115	1.30953	790.441	0.373901	9.23747
57915	Tbc1d1	1.30953	1.30953	1.30953	215.581	1.30953	1.30953	0.117115	0.117115	0.117115	2.33361	0.117115	0.117115	1.30953	72.7335	0.373901	5.7955
58234	Shank3	1.30953	1.30953	1.30953	1.30953	1.30953	27798.5	0.117115	0.117115	0.117115	0.117115	0.117115	4.44402	1.30953	9267.03	0.373901	12.7888
59021	Rab2a	1.30953	1.30953	841.209	1.30953	1.30953	1.30953	0.117115	0.117115	2.9249	0.117115	0.117115	0.117115	281.276	1.30953	0.373901	-7.74679
64144	Mllt1	1.30953	1.30953	1.30953	110.081	1.30953	1.30953	0.117115	0.117115	0.117115	2.04171	0.117115	0.117115	1.30953	37.5668	0.373901	4.84234
64424	Polr1e	420.071	1.30953	1.30953	1.30953	1.30953	1.30953	2.62332	0.117115	0.117115	0.117115	0.117115	0.117115	140.897	1.30953	0.373901	-6.74944
64658	Mrps25	1.30953	1.30953	227563	1.30953	1.30953	1.30953	0.117115	0.117115	5.3571	0.117115	0.117115	0.117115	75855.2	1.30953	0.373901	-15.8219
64898	Lpin2	1.30953	1.30953	1.30953	1.30953	290.201	1.30953	0.117115	0.117115	0.117115	0.117115	2.4627	0.117115	1.30953	97.6067	0.373901	6.21986
64930	Tsc1	8.98907	1.30953	1.30953	1.30953	1.30953	1.30953	0.953715	0.117115	0.117115	0.117115	0.117115	0.117115	3.86938	1.30953	0.373901	-1.56305
66047	Mrpl54	1.30953	385.287	1.30953	1.30953	1.30953	1.30953	0.117115	2.58578	0.117115	0.117115	0.117115	0.117115	129.302	1.30953	0.373901	-6.62555
66071	Ethe1	1.30953	1048.39	1.30953	1.30953	1.30953	1.30953	0.117115	3.02052	0.117115	0.117115	0.117115	0.117115	350.337	1.30953	0.373901	-8.06355
66138	Bud23	1556.99	1.30953	1.30953	1.30953	1.30953	1.30953	3.19229	0.117115	0.117115	0.117115	0.117115	0.117115	519.869	1.30953	0.373901	-8.63296
66242	Mrps16	434.589	1.30953	1.30953	1.30953	1.30953	1.30953	2.63808	0.117115	0.117115	0.117115	0.117115	0.117115	145.736	1.30953	0.373901	-6.79816
66245	Hspbp1	1.30953	1.30953	1.30953	1.30953	1.30953	5890.68	0.117115	0.117115	0.117115	0.117115	0.117115	3.77017	1.30953	1964.43	0.373901	10.5508
66407	Mrps15	486.097	1.30953	1.30953	1.30953	1.30953	1.30953	2.68672	0.117115	0.117115	0.117115	0.117115	0.117115	162.905	1.30953	0.373901	-6.95884
66422	Dctpp1	1.30953	1.30953	1.30953	596.331	1.30953	1.30953	0.117115	0.117115	0.117115	2.77549	0.117115	0.117115	1.30953	199.65	0.373901	7.25228
66432	Slc7a6os	1.30953	1.30953	1.30953	1.30953	248.239	1.30953	0.117115	0.117115	0.117115	0.117115	2.39487	0.117115	1.30953	83.6194	0.373901	5.99672
66441	Magohb	1.30953	1.30953	781.878	1.30953	1.30953	1.30953	0.117115	0.117115	2.89314	0.117115	0.117115	0.117115	261.499	1.30953	0.373901	-7.64161
66508	Lamtor1	205.385	1.30953	1.30953	1.30953	1.30953	1.30953	2.31257	0.117115	0.117115	0.117115	0.117115	0.117115	69.3347	1.30953	0.373901	-5.72646
66583	Exosc1	1.30953	1.30953	1.30953	1.30953	3090.55	1.30953	0.117115	0.117115	0.117115	0.117115	3.49004	0.117115	1.30953	1031.06	0.373901	9.62086
66592	Stoml2	854.722	1.30953	1.30953	1.30953	1.30953	1.30953	2.93182	0.117115	0.117115	0.117115	0.117115	0.117115	285.78	1.30953	0.373901	-7.76971
66609	Cryzl1	1.30953	1.30953	1.30953	1.30953	124.774	1.30953	0.117115	0.117115	0.117115	0.117115	2.09612	0.117115	1.30953	42.4644	0.373901	5.01913
66653	Brf2	1.30953	1.30953	274.54	1.30953	1.30953	1.30953	0.117115	0.117115	2.43861	0.117115	0.117115	0.117115	92.3864	1.30953	0.373901	-6.14056
66667	Hspbap1	1.30953	1.30953	1.30953	249.45	1.30953	1.30953	0.117115	0.117115	0.117115	2.39698	0.117115	0.117115	1.30953	84.023	0.373901	6.00366
66732	4921530L21Rik	1.30953	1.30953	1.30953	1431.15	1.30953	1.30953	0.117115	0.117115	0.117115	3.15568	0.117115	0.117115	1.30953	477.922	0.373901	8.51158
66736	Emc2	1.30953	500.013	1.30953	1.30953	1.30953	1.30953	0.117115	2.69898	0.117115	0.117115	0.117115	0.117115	167.544	1.30953	0.373901	-6.99935
66771	Gid4	1.30953	1.30953	1.30953	1.30953	1.30953	464.82	0.117115	0.117115	0.117115	0.117115	0.117115	2.66728	1.30953	155.813	0.373901	6.89462
66882	Bzw1	1.30953	1.30953	1673.45	1.30953	1.30953	1.30953	0.117115	0.117115	3.22361	0.117115	0.117115	0.117115	558.69	1.30953	0.373901	-8.73686
66887	Lonp2	1.30953	1.30953	1.30953	192.983	1.30953	1.30953	0.117115	0.117115	0.117115	2.28552	0.117115	0.117115	1.30953	65.2007	0.373901	5.63777
66922	Rras2	530.144	1.30953	1.30953	1.30953	1.30953	1.30953	2.72439	0.117115	0.117115	0.117115	0.117115	0.117115	177.588	1.30953	0.373901	-7.08334
66973	Mrps18b	1.30953	699.394	1.30953	1.30953	1.30953	1.30953	0.117115	2.84472	0.117115	0.117115	0.117115	0.117115	234.005	1.30953	0.373901	-7.48134
67003	Uqcrc2	1.30953	271.829	1.30953	1.30953	1.30953	1.30953	0.117115	2.4343	0.117115	0.117115	0.117115	0.117115	91.4826	1.30953	0.373901	-6.12638
67053	Rpp14	193.512	1.30953	1.30953	1.30953	1.30953	1.30953	2.28671	0.117115	0.117115	0.117115	0.117115	0.117115	65.3769	1.30953	0.373901	-5.64166
67120	Ttc14	1.30953	1.30953	123.125	1.30953	1.30953	1.30953	0.117115	0.117115	2.09035	0.117115	0.117115	0.117115	41.9148	1.30953	0.373901	-5.00034
67126	Atp5e	2993.28	1.30953	1.30953	1.30953	1.30953	1.30953	3.47615	0.117115	0.117115	0.117115	0.117115	0.117115	998.632	1.30953	0.373901	-9.57476
67166	Arl8b	1.30953	1.30953	1.30953	1.30953	1.30953	2000.27	0.117115	0.117115	0.117115	0.117115	0.117115	3.30109	1.30953	667.63	0.373901	8.99386
67201	Glod4	1.30953	1.30953	2212.81	1.30953	1.30953	1.30953	0.117115	0.117115	3.34494	0.117115	0.117115	0.117115	738.478	1.30953	0.373901	-9.13936
67203	Nde1	1.30953	217.121	1.30953	1.30953	1.30953	1.30953	0.117115	2.3367	0.117115	0.117115	0.117115	0.117115	73.2467	1.30953	0.373901	-5.80564
67308	Mrpl46	164.305	1.30953	1.30953	1.30953	1.30953	1.30953	2.21565	0.117115	0.117115	0.117115	0.117115	0.117115	55.6414	1.30953	0.373901	-5.40904
67369	Qpctl	1.30953	1.30953	1.30953	4117.94	1.30953	1.30953	0.117115	0.117115	0.117115	3.61468	0.117115	0.117115	1.30953	1373.52	0.373901	10.0346
67390	Mrm3	664.278	1.30953	1.30953	1.30953	1.30953	1.30953	2.82235	0.117115	0.117115	0.117115	0.117115	0.117115	222.299	1.30953	0.373901	-7.40731
67454	Ikbip	1.30953	1.30953	1179.71	1.30953	1.30953	1.30953	0.117115	0.117115	3.07178	0.117115	0.117115	0.117115	394.11	1.30953	0.373901	-8.23341
67493	Mettl16	119.05	1.30953	1.30953	1.30953	1.30953	1.30953	2.07573	0.117115	0.117115	0.117115	0.117115	0.117115	40.5562	1.30953	0.373901	-4.9528
67573	Loxl4	61.9548	1.30953	1.30953	1.30953	1.30953	1.30953	1.79207	0.117115	0.117115	0.117115	0.117115	0.117115	21.5246	1.30953	0.373901	-4.03887
67604	Get4	667.925	1.30953	1.30953	1.30953	1.30953	1.30953	2.82473	0.117115	0.117115	0.117115	0.117115	0.117115	223.515	1.30953	0.373901	-7.41518
67665	Dctn4	1.30953	1.30953	1.30953	176.962	1.30953	1.30953	0.117115	0.117115	0.117115	2.24788	0.117115	0.117115	1.30953	59.8604	0.373901	5.51448
67674	Trmt112	1.30953	1.30953	1.30953	21520	1.30953	1.30953	0.117115	0.117115	0.117115	4.33284	0.117115	0.117115	1.30953	7174.22	0.373901	12.4196
67678	Lsm3	2929.9	1.30953	1.30953	1.30953	1.30953	1.30953	3.46685	0.117115	0.117115	0.117115	0.117115	0.117115	977.508	1.30953	0.373901	-9.54392
67812	Ubxn4	1.30953	1.30953	1.30953	825.385	1.30953	1.30953	0.117115	0.117115	0.117115	2.91666	0.117115	0.117115	1.30953	276.001	0.373901	7.71948
67838	Dnajb11	306.745	1.30953	1.30953	1.30953	1.30953	1.30953	2.48678	0.117115	0.117115	0.117115	0.117115	0.117115	103.121	1.30953	0.373901	-6.29915
67863	Slc25a11	1.30953	1.30953	1.30953	1.30953	1.30953	360.079	0.117115	0.117115	0.117115	0.117115	0.117115	2.5564	1.30953	120.899	0.373901	6.52862
68059	Tm9sf2	1.30953	1.30953	1.30953	1.30953	1.30953	47.8179	0.117115	0.117115	0.117115	0.117115	0.117115	1.67959	1.30953	16.8123	0.373901	3.6824
68153	Gtf2e2	1.30953	1.30953	1.30953	1.30953	1.30953	169.978	0.117115	0.117115	0.117115	0.117115	0.117115	2.23039	1.30953	57.5325	0.373901	5.45726
68279	Mcoln2	1.30953	1.30953	1.30953	345.789	1.30953	1.30953	0.117115	0.117115	0.117115	2.53881	0.117115	0.117115	1.30953	116.136	0.373901	6.47062
68449	Tbc1d10b	39.4726	1.30953	1.30953	1.30953	1.30953	1.30953	1.5963	0.117115	0.117115	0.117115	0.117115	0.117115	14.0305	1.30953	0.373901	-3.42145
68473	Mob1b	1.30953	1.30953	1.30953	1.30953	1.30953	517.494	0.117115	0.117115	0.117115	0.117115	0.117115	2.71391	1.30953	173.371	0.373901	7.04867
68514	Micu2	230.646	1.30953	1.30953	1.30953	1.30953	1.30953	2.36295	0.117115	0.117115	0.117115	0.117115	0.117115	77.7552	1.30953	0.373901	-5.89182
68525	Evc2	191.089	1.30953	1.30953	1.30953	1.30953	1.30953	2.28124	0.117115	0.117115	0.117115	0.117115	0.117115	64.5694	1.30953	0.373901	-5.62373
68544	Trir	1.30953	1.30953	1359.8	1.30953	1.30953	1.30953	0.117115	0.117115	3.13347	0.117115	0.117115	0.117115	454.139	1.30953	0.373901	-8.43794
68626	Elac2	1.30953	1.30953	1540.77	1.30953	1.30953	1.30953	0.117115	0.117115	3.18774	0.117115	0.117115	0.117115	514.464	1.30953	0.373901	-8.61788
68724	Arl8a	1.30953	1.30953	1.30953	1.30953	1.30953	2000.27	0.117115	0.117115	0.117115	0.117115	0.117115	3.30109	1.30953	667.63	0.373901	8.99386
68796	Tmem214	54.9047	1.30953	1.30953	1.30953	1.30953	1.30953	1.73961	0.117115	0.117115	0.117115	0.117115	0.117115	19.1746	1.30953	0.373901	-3.87207
69126	Rbis	1.30953	1.30953	1.30953	1.30953	160.106	1.30953	0.117115	0.117115	0.117115	0.117115	2.20441	0.117115	1.30953	54.2417	0.373901	5.37228
69178	Snx5	1.30953	1.30953	1.30953	1.30953	1.30953	4654.48	0.117115	0.117115	0.117115	0.117115	0.117115	3.66787	1.30953	1552.37	0.373901	10.2112
69192	Dhx16	1.30953	1.30953	621.555	1.30953	1.30953	1.30953	0.117115	0.117115	2.79348	0.117115	0.117115	0.117115	208.058	1.30953	0.373901	-7.31179
69596	Ap5s1	1.30953	901.797	1.30953	1.30953	1.30953	1.30953	0.117115	2.95511	0.117115	0.117115	0.117115	0.117115	301.472	1.30953	0.373901	-7.84683
69617	Pitrm1	1.30953	1.30953	1.30953	1.30953	1.30953	239.574	0.117115	0.117115	0.117115	0.117115	0.117115	2.37944	1.30953	80.731	0.373901	5.946
69663	Ddx51	168.327	1.30953	1.30953	1.30953	1.30953	1.30953	2.22615	0.117115	0.117115	0.117115	0.117115	0.117115	56.9821	1.30953	0.373901	-5.44339
69700	Col22a1	1.30953	1372.46	1.30953	1.30953	1.30953	1.30953	0.117115	3.1375	0.117115	0.117115	0.117115	0.117115	458.359	1.30953	0.373901	-8.45128
69710	Arap1	1.30953	1.30953	1.30953	1.30953	1.30953	1265.95	0.117115	0.117115	0.117115	0.117115	0.117115	3.10242	1.30953	422.856	0.373901	8.33497
70012	Cep85	1.30953	1.30953	1.30953	84.9758	1.30953	1.30953	0.117115	0.117115	0.117115	1.9293	0.117115	0.117115	1.30953	29.1983	0.373901	4.47876
70024	Mcm10	63.5176	1.30953	1.30953	1.30953	1.30953	1.30953	1.80289	0.117115	0.117115	0.117115	0.117115	0.117115	22.0456	1.30953	0.373901	-4.07337
70239	Gtf3c5	76.2754	1.30953	1.30953	1.30953	1.30953	1.30953	1.88238	0.117115	0.117115	0.117115	0.117115	0.117115	26.2981	1.30953	0.373901	-4.32784
70257	Atp5mpl	1.30953	1.30953	1.30953	8447.28	1.30953	1.30953	0.117115	0.117115	0.117115	3.92672	0.117115	0.117115	1.30953	2816.63	0.373901	11.0707
70285	Rpf1	450.141	1.30953	1.30953	1.30953	1.30953	1.30953	2.65335	0.117115	0.117115	0.117115	0.117115	0.117115	150.92	1.30953	0.373901	-6.84859
70297	Gcc2	12.8537	1.30953	1.30953	1.30953	1.30953	1.30953	1.10903	0.117115	0.117115	0.117115	0.117115	0.117115	5.15758	1.30953	0.373901	-1.97764
70351	Ppp4r1	72.4778	1.30953	1.30953	1.30953	1.30953	1.30953	1.86021	0.117115	0.117115	0.117115	0.117115	0.117115	25.0323	1.30953	0.373901	-4.25667
70369	Bag5	231.816	1.30953	1.30953	1.30953	1.30953	1.30953	2.36514	0.117115	0.117115	0.117115	0.117115	0.117115	78.145	1.30953	0.373901	-5.89903
70385	Spdl1	1.30953	1.30953	1.30953	1.30953	1.30953	236.631	0.117115	0.117115	0.117115	0.117115	0.117115	2.37407	1.30953	79.7502	0.373901	5.92837
70428	Polr3b	80.8645	1.30953	1.30953	1.30953	1.30953	1.30953	1.90776	0.117115	0.117115	0.117115	0.117115	0.117115	27.8278	1.30953	0.373901	-4.40941
70461	Crtc3	1.30953	1.30953	1.30953	1105.98	1.30953	1.30953	0.117115	0.117115	0.117115	3.04375	0.117115	0.117115	1.30953	369.532	0.373901	8.14051
70620	Ube2v2	1.30953	1.30953	1.30953	1.30953	1.30953	6066.87	0.117115	0.117115	0.117115	0.117115	0.117115	3.78296	1.30953	2023.16	0.373901	10.5933
70791	Hars2	1.30953	1.30953	1.30953	1.30953	1.30953	444.115	0.117115	0.117115	0.117115	0.117115	0.117115	2.6475	1.30953	148.911	0.373901	6.82926
70829	Ccdc93	1.30953	1.30953	1.30953	1.30953	1.30953	252.731	0.117115	0.117115	0.117115	0.117115	0.117115	2.40266	1.30953	85.1167	0.373901	6.02232
70893	Glb1l3	1.30953	1.30953	512.876	1.30953	1.30953	1.30953	0.117115	0.117115	2.71001	0.117115	0.117115	0.117115	171.832	1.30953	0.373901	-7.0358
71169	Nbas	2.61906	1.30953	1.30953	1.30953	1.30953	1.30953	0.418145	0.117115	0.117115	0.117115	0.117115	0.117115	1.74604	1.30953	0.373901	-0.415037
71175	Nipbl	25.0169	1.30953	1.30953	1.30953	1.30953	1.30953	1.39823	0.117115	0.117115	0.117115	0.117115	0.117115	9.21198	1.30953	0.373901	-2.81446
71177	Ints13	1.30953	1.30953	1.30953	359.474	1.30953	1.30953	0.117115	0.117115	0.117115	2.55567	0.117115	0.117115	1.30953	120.698	0.373901	6.5262
71732	Vps11	1.30953	171.418	1.30953	1.30953	1.30953	1.30953	0.117115	2.23406	0.117115	0.117115	0.117115	0.117115	58.0122	1.30953	0.373901	-5.46924
71746	Rgl3	1.30953	269.881	1.30953	1.30953	1.30953	1.30953	0.117115	2.43117	0.117115	0.117115	0.117115	0.117115	90.8332	1.30953	0.373901	-6.1161
71782	Ankle2	1.30953	1.30953	1.30953	409.084	1.30953	1.30953	0.117115	0.117115	0.117115	2.61181	0.117115	0.117115	1.30953	137.234	0.373901	6.71145
71878	Fam83d	60.8291	1.30953	1.30953	1.30953	1.30953	1.30953	1.78411	0.117115	0.117115	0.117115	0.117115	0.117115	21.1494	1.30953	0.373901	-4.01349
71986	Ddx28	1.30953	618.727	1.30953	1.30953	1.30953	1.30953	0.117115	2.7915	0.117115	0.117115	0.117115	0.117115	207.115	1.30953	0.373901	-7.30524
71994	Cnn3	1.30953	1.30953	2305.55	1.30953	1.30953	1.30953	0.117115	0.117115	3.36277	0.117115	0.117115	0.117115	769.389	1.30953	0.373901	-9.19852
72068	Cnot2	348.26	1.30953	1.30953	1.30953	1.30953	1.30953	2.5419	0.117115	0.117115	0.117115	0.117115	0.117115	116.96	1.30953	0.373901	-6.48082
72124	Seh1l	1.30953	1.30953	1.30953	1525.58	1.30953	1.30953	0.117115	0.117115	0.117115	3.18343	0.117115	0.117115	1.30953	509.399	0.373901	8.6036
72157	Pgm2	1.30953	1.30953	1023.24	1.30953	1.30953	1.30953	0.117115	0.117115	3.00998	0.117115	0.117115	0.117115	341.952	1.30953	0.373901	-8.0286
72649	Tmem209	23.8125	1.30953	1.30953	1.30953	1.30953	1.30953	1.37681	0.117115	0.117115	0.117115	0.117115	0.117115	8.81053	1.30953	0.373901	-2.75018
72787	Ndc1	1.30953	1.30953	1.30953	1428.52	1.30953	1.30953	0.117115	0.117115	0.117115	3.15489	0.117115	0.117115	1.30953	477.046	0.373901	8.50894
73124	Golim4	43.0803	1.30953	1.30953	1.30953	1.30953	1.30953	1.63428	0.117115	0.117115	0.117115	0.117115	0.117115	15.2331	1.30953	0.373901	-3.54009
73174	Tbkbp1	1.30953	1.30953	1.30953	1.30953	103.219	1.30953	0.117115	0.117115	0.117115	0.117115	2.01376	0.117115	1.30953	35.2793	0.373901	4.7517
73679	Tex19.1	1.30953	1.30953	1.30953	350.84	1.30953	1.30953	0.117115	0.117115	0.117115	2.54511	0.117115	0.117115	1.30953	117.82	0.373901	6.49139
73694	Ndufaf7	1.30953	1.30953	1.30953	736.613	1.30953	1.30953	0.117115	0.117115	0.117115	2.86724	0.117115	0.117115	1.30953	246.411	0.373901	7.55587
73723	Sh3bgrl3	1.30953	1.30953	649.053	1.30953	1.30953	1.30953	0.117115	0.117115	2.81228	0.117115	0.117115	0.117115	217.224	1.30953	0.373901	-7.37399
73910	Arhgap18	1.30953	218.423	1.30953	1.30953	1.30953	1.30953	0.117115	2.3393	0.117115	0.117115	0.117115	0.117115	73.6807	1.30953	0.373901	-5.81417
74127	Krt80	185.04	1.30953	1.30953	1.30953	1.30953	1.30953	2.26726	0.117115	0.117115	0.117115	0.117115	0.117115	62.5529	1.30953	0.373901	-5.57796
74185	Gbe1	12.9766	1.30953	1.30953	1.30953	1.30953	1.30953	1.11316	0.117115	0.117115	0.117115	0.117115	0.117115	5.19855	1.30953	0.373901	-1.98906
74201	Cep97	1.30953	1.30953	1.30953	1.30953	1.30953	309.371	0.117115	0.117115	0.117115	0.117115	0.117115	2.49048	1.30953	103.997	0.373901	6.31134
74412	Gle1	102.625	1.30953	1.30953	1.30953	1.30953	1.30953	2.01125	0.117115	0.117115	0.117115	0.117115	0.117115	35.0812	1.30953	0.373901	-4.74358
74764	Klc4	1.30953	1.30953	1.30953	2005.42	1.30953	1.30953	0.117115	0.117115	0.117115	3.30221	0.117115	0.117115	1.30953	669.347	0.373901	8.99756
74978	Lrriq1	1.30953	1.30953	1.30953	1.30953	1.30953	359.653	0.117115	0.117115	0.117115	0.117115	0.117115	2.55588	1.30953	120.757	0.373901	6.52692
74996	Usp47	1.30953	1.30953	45.9283	1.30953	1.30953	1.30953	0.117115	0.117115	1.66208	0.117115	0.117115	0.117115	16.1825	1.30953	0.373901	-3.62731
75471	1700009N14Rik	1.30953	1.30953	1.30953	13389.7	1.30953	1.30953	0.117115	0.117115	0.117115	4.12677	0.117115	0.117115	1.30953	4464.1	0.373901	11.7351
75560	Ep400	13.9695	1.30953	1.30953	1.30953	1.30953	1.30953	1.14518	0.117115	0.117115	0.117115	0.117115	0.117115	5.52952	1.30953	0.373901	-2.0781
75613	Med25	1.30953	1.30953	1.30953	411.758	1.30953	1.30953	0.117115	0.117115	0.117115	2.61464	0.117115	0.117115	1.30953	138.126	0.373901	6.72079
75706	Krt24	1.30953	463.165	1.30953	1.30953	1.30953	1.30953	0.117115	2.66574	0.117115	0.117115	0.117115	0.117115	155.261	1.30953	0.373901	-6.88951
75717	Cul5	1744.57	1.30953	1.30953	1.30953	1.30953	1.30953	3.24169	0.117115	0.117115	0.117115	0.117115	0.117115	582.395	1.30953	0.373901	-8.7968
76088	Dock8	1.30953	1.30953	1.30953	420.167	1.30953	1.30953	0.117115	0.117115	0.117115	2.62342	0.117115	0.117115	1.30953	140.929	0.373901	6.74977
76332	Cog2	104.834	1.30953	1.30953	1.30953	1.30953	1.30953	2.0205	0.117115	0.117115	0.117115	0.117115	0.117115	35.8176	1.30953	0.373901	-4.77355
76338	Rab2b	1.30953	1.30953	1051.51	1.30953	1.30953	1.30953	0.117115	0.117115	3.02181	0.117115	0.117115	0.117115	351.377	1.30953	0.373901	-8.06783
76522	Lsm8	696.483	1.30953	1.30953	1.30953	1.30953	1.30953	2.84291	0.117115	0.117115	0.117115	0.117115	0.117115	233.034	1.30953	0.373901	-7.47535
76559	Atg2b	1.30953	1.30953	1.30953	12.8771	1.30953	1.30953	0.117115	0.117115	0.117115	1.10982	0.117115	0.117115	1.30953	5.16538	0.373901	1.97982
76719	Kansl1	285.517	1.30953	1.30953	1.30953	1.30953	1.30953	2.45563	0.117115	0.117115	0.117115	0.117115	0.117115	96.0454	1.30953	0.373901	-6.1966
77045	Bcl7a	256.852	1.30953	1.30953	1.30953	1.30953	1.30953	2.40968	0.117115	0.117115	0.117115	0.117115	0.117115	86.4904	1.30953	0.373901	-6.04542
77097	Tanc2	1.30953	1.30953	1734.35	1.30953	1.30953	1.30953	0.117115	0.117115	3.23914	0.117115	0.117115	0.117115	578.99	1.30953	0.373901	-8.78835
77305	Wdr82	676.299	1.30953	1.30953	1.30953	1.30953	1.30953	2.83014	0.117115	0.117115	0.117115	0.117115	0.117115	226.306	1.30953	0.373901	-7.43308
77407	Rab35	1.30953	1.30953	1.30953	1.30953	1.30953	7780.18	0.117115	0.117115	0.117115	0.117115	0.117115	3.89099	1.30953	2594.26	0.373901	10.9521
77605	H2afv	1.30953	1.30953	1.30953	1.30953	137031	1.30953	0.117115	0.117115	0.117115	0.117115	5.13682	0.117115	1.30953	45677.9	0.373901	15.0902
77683	Ehmt1	20.6491	1.30953	1.30953	1.30953	1.30953	1.30953	1.3149	0.117115	0.117115	0.117115	0.117115	0.117115	7.75606	1.30953	0.373901	-2.56627
77721	Mrps5	623.474	1.30953	1.30953	1.30953	1.30953	1.30953	2.79482	0.117115	0.117115	0.117115	0.117115	0.117115	208.698	1.30953	0.373901	-7.31622
77862	Thyn1	1.30953	1.30953	1.30953	731.529	1.30953	1.30953	0.117115	0.117115	0.117115	2.86423	0.117115	0.117115	1.30953	244.716	0.373901	7.54592
78523	Mrpl9	183.417	1.30953	1.30953	1.30953	1.30953	1.30953	2.26344	0.117115	0.117115	0.117115	0.117115	0.117115	62.012	1.30953	0.373901	-5.56543
78618	Acap2	1.30953	1.30953	1.30953	816.515	1.30953	1.30953	0.117115	0.117115	0.117115	2.91196	0.117115	0.117115	1.30953	273.045	0.373901	7.70394
78733	Troap	1.30953	1.30953	1.30953	368.471	1.30953	1.30953	0.117115	0.117115	0.117115	2.5664	0.117115	0.117115	1.30953	123.697	0.373901	6.56161
78893	Cnot10	335.986	1.30953	1.30953	1.30953	1.30953	1.30953	2.52632	0.117115	0.117115	0.117115	0.117115	0.117115	112.868	1.30953	0.373901	-6.42945
78895	Pus7l	107.458	1.30953	1.30953	1.30953	1.30953	1.30953	2.03124	0.117115	0.117115	0.117115	0.117115	0.117115	36.6924	1.30953	0.373901	-4.80836
78912	Sp2	1.30953	1.30953	1.30953	107.615	1.30953	1.30953	0.117115	0.117115	0.117115	2.03187	0.117115	0.117115	1.30953	36.7448	0.373901	4.81042
78926	Gas2l1	1.30953	1.30953	1.30953	128.825	1.30953	1.30953	0.117115	0.117115	0.117115	2.11	0.117115	0.117115	1.30953	43.8145	0.373901	5.06429
79410	Klra23	70.752	1.30953	1.30953	1.30953	1.30953	1.30953	1.84974	0.117115	0.117115	0.117115	0.117115	0.117115	24.457	1.30953	0.373901	-4.22313
80280	Cdk5rap3	151.604	1.30953	1.30953	1.30953	1.30953	1.30953	2.18071	0.117115	0.117115	0.117115	0.117115	0.117115	51.4077	1.30953	0.373901	-5.29486
80294	Pofut2	115.12	1.30953	1.30953	1.30953	1.30953	1.30953	2.06115	0.117115	0.117115	0.117115	0.117115	0.117115	39.2464	1.30953	0.373901	-4.90544
80914	Uck2	1.30953	1.30953	1.30953	2243.79	1.30953	1.30953	0.117115	0.117115	0.117115	3.35098	0.117115	0.117115	1.30953	748.803	0.373901	9.15939
81909	Zfpl1	1.30953	1.30953	1040.84	1.30953	1.30953	1.30953	0.117115	0.117115	3.01739	0.117115	0.117115	0.117115	347.821	1.30953	0.373901	-8.05315
83703	Dbr1	1.30953	1.30953	1.30953	407.473	1.30953	1.30953	0.117115	0.117115	0.117115	2.6101	0.117115	0.117115	1.30953	136.697	0.373901	6.70579
83767	Wasf1	1.30953	1.30953	1.30953	1.30953	1.30953	190.332	0.117115	0.117115	0.117115	0.117115	0.117115	2.27951	1.30953	64.3169	0.373901	5.61808
89867	Sec16b	231.595	1.30953	1.30953	1.30953	1.30953	1.30953	2.36473	0.117115	0.117115	0.117115	0.117115	0.117115	78.0712	1.30953	0.373901	-5.89767
93697	Ice2	1.30953	1.30953	1.30953	505.773	1.30953	1.30953	0.117115	0.117115	0.117115	2.70396	0.117115	0.117115	1.30953	169.464	0.373901	7.01579
93736	Aff4	1.30953	1.30953	1.30953	133.641	1.30953	1.30953	0.117115	0.117115	0.117115	2.12594	0.117115	0.117115	1.30953	45.4201	0.373901	5.11621
93747	Echs1	1.30953	1.30953	2763.87	1.30953	1.30953	1.30953	0.117115	0.117115	3.44152	0.117115	0.117115	0.117115	922.164	1.30953	0.373901	-9.45983
93759	Sirt1	24.4851	1.30953	1.30953	1.30953	1.30953	1.30953	1.3889	0.117115	0.117115	0.117115	0.117115	0.117115	9.03473	1.30953	0.373901	-2.78643
97243	Naa11	1.30953	1.30953	1.30953	2480.18	1.30953	1.30953	0.117115	0.117115	0.117115	3.39448	0.117115	0.117115	1.30953	827.601	0.373901	9.30374
97387	Strn4	65.5173	1.30953	1.30953	1.30953	1.30953	1.30953	1.81636	0.117115	0.117115	0.117115	0.117115	0.117115	22.7121	1.30953	0.373901	-4.11634
98376	Gorab	1.30953	1.30953	1.30953	1.30953	777.603	1.30953	0.117115	0.117115	0.117115	0.117115	2.89076	0.117115	1.30953	260.074	0.373901	7.63373
99412	Golga2	73.3667	1.30953	1.30953	1.30953	1.30953	1.30953	1.8655	0.117115	0.117115	0.117115	0.117115	0.117115	25.3286	1.30953	0.373901	-4.27364
99712	Cept1	1.30953	1.30953	1.30953	4280.89	1.30953	1.30953	0.117115	0.117115	0.117115	3.63153	0.117115	0.117115	1.30953	1427.84	0.373901	10.0906
100604	Lrrc8c	90.8332	1.30953	1.30953	1.30953	1.30953	1.30953	1.95824	0.117115	0.117115	0.117115	0.117115	0.117115	31.1507	1.30953	0.373901	-4.57215
100608	Noc4l	227.888	1.30953	1.30953	1.30953	1.30953	1.30953	2.35772	0.117115	0.117115	0.117115	0.117115	0.117115	76.8358	1.30953	0.373901	-5.87466
100710	Pds5b	29.9675	1.30953	1.30953	1.30953	1.30953	1.30953	1.47665	0.117115	0.117115	0.117115	0.117115	0.117115	10.8622	1.30953	0.373901	-3.05219
100763	Ube3c	1.30953	1.30953	1.30953	153.143	1.30953	1.30953	0.117115	0.117115	0.117115	2.1851	0.117115	0.117115	1.30953	51.9206	0.373901	5.30919
101240	Wdr91	27.7152	1.30953	1.30953	1.30953	1.30953	1.30953	1.44272	0.117115	0.117115	0.117115	0.117115	0.117115	10.1114	1.30953	0.373901	-2.94887
101565	Ccp110	1.30953	1.30953	1.30953	191.016	1.30953	1.30953	0.117115	0.117115	0.117115	2.28107	0.117115	0.117115	1.30953	64.545	0.373901	5.62319
101861	Ints4	1.30953	1.30953	1.30953	1.30953	1.30953	131.737	0.117115	0.117115	0.117115	0.117115	0.117115	2.11971	1.30953	44.7855	0.373901	5.09591
101867	Rrp8	37.0797	1.30953	1.30953	1.30953	1.30953	1.30953	1.56914	0.117115	0.117115	0.117115	0.117115	0.117115	13.2329	1.30953	0.373901	-3.33701
102060	Gadd45gip1	1.30953	1.30953	1.30953	1.30953	1.30953	547.893	0.117115	0.117115	0.117115	0.117115	0.117115	2.7387	1.30953	183.504	0.373901	7.13062
102141	Snx25	1.30953	1.30953	164.198	1.30953	1.30953	1.30953	0.117115	0.117115	2.21537	0.117115	0.117115	0.117115	55.6056	1.30953	0.373901	-5.40811
102162	Taf5l	138.595	1.30953	1.30953	1.30953	1.30953	1.30953	2.14175	0.117115	0.117115	0.117115	0.117115	0.117115	47.0714	1.30953	0.373901	-5.16773
104923	Adi1	1.30953	1.30953	1.30953	1.30953	1.30953	4652.3	0.117115	0.117115	0.117115	0.117115	0.117115	3.66767	1.30953	1551.64	0.373901	10.2105
105083	Pelo	1.30953	1.30953	93.4328	1.30953	1.30953	1.30953	0.117115	0.117115	1.9705	0.117115	0.117115	0.117115	32.0173	1.30953	0.373901	-4.61173
105171	Arrdc3	1.30953	1.30953	1.30953	676.426	1.30953	1.30953	0.117115	0.117115	0.117115	2.83022	0.117115	0.117115	1.30953	226.348	0.373901	7.43335
105418	E330034G19Rik	1.30953	1.30953	1.30953	2764.26	1.30953	1.30953	0.117115	0.117115	0.117115	3.44158	0.117115	0.117115	1.30953	922.293	0.373901	9.46003
105504	Exoc5	1.30953	1.30953	1.30953	571.395	1.30953	1.30953	0.117115	0.117115	0.117115	2.75694	0.117115	0.117115	1.30953	191.338	0.373901	7.19093
106583	Scaf8	1.30953	76.0354	1.30953	1.30953	1.30953	1.30953	0.117115	1.88102	0.117115	0.117115	0.117115	0.117115	26.2182	1.30953	0.373901	-4.32344
106794	Dhx57	19.7775	1.30953	1.30953	1.30953	1.30953	1.30953	1.29617	0.117115	0.117115	0.117115	0.117115	0.117115	7.46551	1.30953	0.373901	-2.51119
107182	Btaf1	1.30953	1.30953	1.30953	1.30953	1.30953	460.912	0.117115	0.117115	0.117115	0.117115	0.117115	2.66362	1.30953	154.51	0.373901	6.88251
107723	Slc12a6	1.30953	1.30953	1.30953	63.3903	1.30953	1.30953	0.117115	0.117115	0.117115	1.80202	0.117115	0.117115	1.30953	22.0031	0.373901	4.07059
107747	Aldh1l1	1.30953	1150.85	1.30953	1.30953	1.30953	1.30953	0.117115	3.06102	0.117115	0.117115	0.117115	0.117115	384.491	1.30953	0.373901	-8.19776
107976	Babam2	341.19	1.30953	1.30953	1.30953	1.30953	1.30953	2.533	0.117115	0.117115	0.117115	0.117115	0.117115	114.603	1.30953	0.373901	-6.45145
108077	Skiv2l	16.5688	1.30953	1.30953	1.30953	1.30953	1.30953	1.21929	0.117115	0.117115	0.117115	0.117115	0.117115	6.39595	1.30953	0.373901	-2.28811
108689	Stn1	1.30953	1.30953	1.30953	713.803	1.30953	1.30953	0.117115	0.117115	0.117115	2.85358	0.117115	0.117115	1.30953	238.807	0.373901	7.51065
109052	Krt75	1.30953	1.30953	1.30953	1.30953	1.30953	264392	0.117115	0.117115	0.117115	0.117115	0.117115	5.42225	1.30953	88131.5	0.373901	16.0383
109054	Pfdn4	925.858	1.30953	1.30953	1.30953	1.30953	1.30953	2.96654	0.117115	0.117115	0.117115	0.117115	0.117115	309.492	1.30953	0.373901	-7.88471
109154	Mlec	1.30953	1.30953	1.30953	1929.25	1.30953	1.30953	0.117115	0.117115	0.117115	3.28539	0.117115	0.117115	1.30953	643.956	0.373901	8.94177
109168	Atl3	1.30953	1.30953	801.659	1.30953	1.30953	1.30953	0.117115	0.117115	2.90399	0.117115	0.117115	0.117115	268.093	1.30953	0.373901	-7.67754
109359	Abraxas2	63.7979	1.30953	1.30953	1.30953	1.30953	1.30953	1.80481	0.117115	0.117115	0.117115	0.117115	0.117115	22.139	1.30953	0.373901	-4.07947
110052	Dek	1.30953	1.30953	1.30953	1.30953	1.30953	1694.03	0.117115	0.117115	0.117115	0.117115	0.117115	3.22892	1.30953	565.55	0.373901	8.75446
110074	Dut	1.30953	1.30953	1.30953	1.30953	1.30953	898.991	0.117115	0.117115	0.117115	0.117115	0.117115	2.95376	1.30953	300.537	0.373901	7.84235
110147	Ehmt2	1.30953	1.30953	1.30953	36.3035	1.30953	1.30953	0.117115	0.117115	0.117115	1.55995	0.117115	0.117115	1.30953	12.9742	0.373901	3.30852
110380	Shroom2	1.30953	2291.61	1.30953	1.30953	1.30953	1.30953	0.117115	3.36014	0.117115	0.117115	0.117115	0.117115	764.743	1.30953	0.373901	-9.18978
110826	Etfb	1.30953	1.30953	6545.24	1.30953	1.30953	1.30953	0.117115	0.117115	3.81593	0.117115	0.117115	0.117115	2182.62	1.30953	0.373901	-10.7028
110911	Cds2	132.867	1.30953	1.30953	1.30953	1.30953	1.30953	2.12342	0.117115	0.117115	0.117115	0.117115	0.117115	45.162	1.30953	0.373901	-5.10799
111241	Hmga1b	1.30953	1.30953	1.30953	1.30953	1.30953	166.116	0.117115	0.117115	0.117115	0.117115	0.117115	2.22041	1.30953	56.2449	0.373901	5.4246
114713	Rasa2	228.053	1.30953	1.30953	1.30953	1.30953	1.30953	2.35804	0.117115	0.117115	0.117115	0.117115	0.117115	76.8908	1.30953	0.373901	-5.87569
116871	Mta3	120.218	1.30953	1.30953	1.30953	1.30953	1.30953	2.07997	0.117115	0.117115	0.117115	0.117115	0.117115	40.9457	1.30953	0.373901	-4.96659
116940	Tgs1	1.30953	1.30953	1.30953	79.6144	1.30953	1.30953	0.117115	0.117115	0.117115	1.90099	0.117115	0.117115	1.30953	27.4111	0.373901	4.38764
117600	Srgap1	1.30953	1.30953	1.30953	1.30953	1.30953	49.9149	0.117115	0.117115	0.117115	0.117115	0.117115	1.69823	1.30953	17.5113	0.373901	3.74117
140486	Igf2bp1	152.965	1.30953	1.30953	1.30953	1.30953	1.30953	2.18459	0.117115	0.117115	0.117115	0.117115	0.117115	51.8612	1.30953	0.373901	-5.30754
140559	Igsf8	35.9862	1.30953	1.30953	1.30953	1.30953	1.30953	1.55614	0.117115	0.117115	0.117115	0.117115	0.117115	12.8684	1.30953	0.373901	-3.29671
142682	Zcchc14	1.30953	1.30953	1.30953	98.536	1.30953	1.30953	0.117115	0.117115	0.117115	1.9936	0.117115	0.117115	1.30953	33.7184	0.373901	4.68641
170759	Atp13a1	20.7518	1.30953	1.30953	1.30953	1.30953	1.30953	1.31706	0.117115	0.117115	0.117115	0.117115	0.117115	7.79029	1.30953	0.373901	-2.57263
192173	Mcrip1	1.30953	1.30953	1690.86	1.30953	1.30953	1.30953	0.117115	0.117115	3.22811	0.117115	0.117115	0.117115	564.494	1.30953	0.373901	-8.75177
192191	Med9	1.30953	1.30953	1.30953	1.30953	1.30953	3730.59	0.117115	0.117115	0.117115	0.117115	0.117115	3.57178	1.30953	1244.4	0.373901	9.89219
192192	Shkbp1	77.2683	1.30953	1.30953	1.30953	1.30953	1.30953	1.888	0.117115	0.117115	0.117115	0.117115	0.117115	26.6291	1.30953	0.373901	-4.34588
195018	Zzef1	1.30953	1.30953	1.30953	120.669	1.30953	1.30953	0.117115	0.117115	0.117115	2.0816	0.117115	0.117115	1.30953	41.096	0.373901	4.97188
207182	Ggt7	326.328	1.30953	1.30953	1.30953	1.30953	1.30953	2.51365	0.117115	0.117115	0.117115	0.117115	0.117115	109.649	1.30953	0.373901	-6.3877
208943	Myo5c	1.30953	1.30953	1.30953	1.30953	1.30953	3158.09	0.117115	0.117115	0.117115	0.117115	0.117115	3.49942	1.30953	1053.57	0.373901	9.65202
209027	Pycr1	2056.11	1.30953	1.30953	1.30953	1.30953	1.30953	3.31305	0.117115	0.117115	0.117115	0.117115	0.117115	686.244	1.30953	0.373901	-9.03353
209039	Tns2	33.406	1.30953	1.30953	1.30953	1.30953	1.30953	1.52383	0.117115	0.117115	0.117115	0.117115	0.117115	12.0084	1.30953	0.373901	-3.19692
209239	Gan	1.30953	70.9717	1.30953	1.30953	1.30953	1.30953	0.117115	1.85108	0.117115	0.117115	0.117115	0.117115	24.5302	1.30953	0.373901	-4.22744
209387	Trim30d	1.30953	1.30953	1.30953	1.30953	1.30953	2509.51	0.117115	0.117115	0.117115	0.117115	0.117115	3.39959	1.30953	837.376	0.373901	9.32068
210530	P3h2	1.30953	1.30953	1026.12	1.30953	1.30953	1.30953	0.117115	0.117115	3.0112	0.117115	0.117115	0.117115	342.914	1.30953	0.373901	-8.03265
210998	Fam91a1	1.30953	1.30953	160.637	1.30953	1.30953	1.30953	0.117115	0.117115	2.20585	0.117115	0.117115	0.117115	54.4186	1.30953	0.373901	-5.37698
212547	Nepro	61.3922	1.30953	1.30953	1.30953	1.30953	1.30953	1.78811	0.117115	0.117115	0.117115	0.117115	0.117115	21.3371	1.30953	0.373901	-4.02624
212632	Iffo2	1.30953	1.30953	1.30953	167.958	1.30953	1.30953	0.117115	0.117115	0.117115	2.2252	0.117115	0.117115	1.30953	56.8591	0.373901	5.44027
212728	Tarbp1	5.02609	1.30953	1.30953	1.30953	1.30953	1.30953	0.701231	0.117115	0.117115	0.117115	0.117115	0.117115	2.54838	1.30953	0.373901	-0.960534
212999	Tnpo2	1.30953	1.30953	1.30953	773.987	1.30953	1.30953	0.117115	0.117115	0.117115	2.88873	0.117115	0.117115	1.30953	258.869	0.373901	7.62703
213019	Pdlim2	1.30953	1.30953	1.30953	650.683	1.30953	1.30953	0.117115	0.117115	0.117115	2.81337	0.117115	0.117115	1.30953	217.767	0.373901	7.37759
213539	Bag2	1.30953	1.30953	1.30953	17231.1	1.30953	1.30953	0.117115	0.117115	0.117115	4.23631	0.117115	0.117115	1.30953	5744.58	0.373901	12.0989
214425	Cilp	749.18	1.30953	1.30953	1.30953	1.30953	1.30953	2.87459	0.117115	0.117115	0.117115	0.117115	0.117115	250.6	1.30953	0.373901	-7.58019
214469	Fam168b	798.885	1.30953	1.30953	1.30953	1.30953	1.30953	2.90248	0.117115	0.117115	0.117115	0.117115	0.117115	267.168	1.30953	0.373901	-7.67256
215008	Vezt	1.30953	1.30953	1.30953	531.081	1.30953	1.30953	0.117115	0.117115	0.117115	2.72516	0.117115	0.117115	1.30953	177.9	0.373901	7.08587
216156	Wdr18	884.326	1.30953	1.30953	1.30953	1.30953	1.30953	2.94661	0.117115	0.117115	0.117115	0.117115	0.117115	295.649	1.30953	0.373901	-7.81869
216345	Zfc3h1	9.56475	1.30953	1.30953	1.30953	1.30953	1.30953	0.980674	0.117115	0.117115	0.117115	0.117115	0.117115	4.06127	1.30953	0.373901	-1.63288
216440	Os9	1.30953	1.30953	1.30953	2160.86	1.30953	1.30953	0.117115	0.117115	0.117115	3.33463	0.117115	0.117115	1.30953	721.16	0.373901	9.10513
216549	Aftph	19.8615	1.30953	1.30953	1.30953	1.30953	1.30953	1.29801	0.117115	0.117115	0.117115	0.117115	0.117115	7.49352	1.30953	0.373901	-2.5166
216558	Ugp2	1.30953	225.661	1.30953	1.30953	1.30953	1.30953	0.117115	2.35346	0.117115	0.117115	0.117115	0.117115	76.0932	1.30953	0.373901	-5.86065
216705	Clint1	1.30953	1.30953	1.30953	1.30953	1.30953	157.143	0.117115	0.117115	0.117115	0.117115	0.117115	2.19629	1.30953	53.2539	0.373901	5.34577
216724	Rufy1	1.30953	1.30953	1.30953	1.30953	1.30953	392.818	0.117115	0.117115	0.117115	0.117115	0.117115	2.59419	1.30953	131.812	0.373901	6.65329
216767	Mrpl22	1029.23	1.30953	1.30953	1.30953	1.30953	1.30953	3.01251	0.117115	0.117115	0.117115	0.117115	0.117115	343.948	1.30953	0.373901	-8.037
216877	Dhx33	214.376	1.30953	1.30953	1.30953	1.30953	1.30953	2.33118	0.117115	0.117115	0.117115	0.117115	0.117115	72.3317	1.30953	0.373901	-5.78751
216987	Utp6	54.0762	1.30953	1.30953	1.30953	1.30953	1.30953	1.73301	0.117115	0.117115	0.117115	0.117115	0.117115	18.8984	1.30953	0.373901	-3.85114
217039	Ggnbp2	1.30953	1.30953	1.30953	135.901	1.30953	1.30953	0.117115	0.117115	0.117115	2.13322	0.117115	0.117115	1.30953	46.1733	0.373901	5.13994
217335	Fbf1	1.30953	1.30953	1.30953	1.30953	1.30953	2694.48	0.117115	0.117115	0.117115	0.117115	0.117115	3.43047	1.30953	899.033	0.373901	9.42318
218138	Gmds	1.30953	1.30953	1.30953	1742.98	1.30953	1.30953	0.117115	0.117115	0.117115	3.24129	0.117115	0.117115	1.30953	581.865	0.373901	8.79549
218543	Srek1	1.30953	1.30953	1.30953	1.30953	1.30953	2093.34	0.117115	0.117115	0.117115	0.117115	0.117115	3.32084	1.30953	698.654	0.373901	9.05938
218693	Paip1	17300.8	1.30953	1.30953	1.30953	1.30953	1.30953	4.23807	0.117115	0.117115	0.117115	0.117115	0.117115	5767.79	1.30953	0.373901	-12.1048
223754	Tbc1d22a	1.30953	1.30953	1.30953	36.6377	1.30953	1.30953	0.117115	0.117115	0.117115	1.56393	0.117115	0.117115	1.30953	13.0856	0.373901	3.32086
223870	Senp1	1.30953	1.30953	1.30953	517.942	1.30953	1.30953	0.117115	0.117115	0.117115	2.71428	0.117115	0.117115	1.30953	173.52	0.373901	7.04991
224170	Dzip3	1.30953	1.30953	1.30953	390.25	1.30953	1.30953	0.117115	0.117115	0.117115	2.59134	0.117115	0.117115	1.30953	130.956	0.373901	6.64389
224904	Micos13	1.30953	1.30953	1.30953	1.30953	1.30953	5098.33	0.117115	0.117115	0.117115	0.117115	0.117115	3.70743	1.30953	1700.32	0.373901	10.3425
225898	Eml3	19.248	1.30953	1.30953	1.30953	1.30953	1.30953	1.28439	0.117115	0.117115	0.117115	0.117115	0.117115	7.28903	1.30953	0.373901	-2.47668
226026	Smc5	27.4802	1.30953	1.30953	1.30953	1.30953	1.30953	1.43902	0.117115	0.117115	0.117115	0.117115	0.117115	10.0331	1.30953	0.373901	-2.93765
226499	Odr4	1.30953	1.30953	1.30953	1697.5	1.30953	1.30953	0.117115	0.117115	0.117115	3.22981	0.117115	0.117115	1.30953	566.706	0.373901	8.75741
226541	Klhl20	41.7296	1.30953	1.30953	1.30953	1.30953	1.30953	1.62044	0.117115	0.117115	0.117115	0.117115	0.117115	14.7829	1.30953	0.373901	-3.49681
227231	Cps1	1.30953	9843.23	1.30953	1.30953	1.30953	1.30953	0.117115	3.99314	0.117115	0.117115	0.117115	0.117115	3281.95	1.30953	0.373901	-11.2913
227638	Qsox2	1.30953	1.30953	1.30953	191.762	1.30953	1.30953	0.117115	0.117115	0.117115	2.28276	0.117115	0.117115	1.30953	64.7937	0.373901	5.62873
227693	Zer1	219.294	1.30953	1.30953	1.30953	1.30953	1.30953	2.34103	0.117115	0.117115	0.117115	0.117115	0.117115	73.9709	1.30953	0.373901	-5.81984
228071	Sestd1	1.30953	1.30953	1.30953	65.5206	1.30953	1.30953	0.117115	0.117115	0.117115	1.81638	0.117115	0.117115	1.30953	22.7132	0.373901	4.11641
228361	Ambra1	1.30953	1.30953	1.30953	144.218	1.30953	1.30953	0.117115	0.117115	0.117115	2.15902	0.117115	0.117115	1.30953	48.9457	0.373901	5.22406
228961	Npepl1	101.411	1.30953	1.30953	1.30953	1.30953	1.30953	2.00609	0.117115	0.117115	0.117115	0.117115	0.117115	34.6767	1.30953	0.373901	-4.72685
229503	Rrnad1	1077.92	1.30953	1.30953	1.30953	1.30953	1.30953	3.03259	0.117115	0.117115	0.117115	0.117115	0.117115	360.181	1.30953	0.373901	-8.10353
230500	Efcab7	12.5259	1.30953	1.30953	1.30953	1.30953	1.30953	1.09781	0.117115	0.117115	0.117115	0.117115	0.117115	5.04831	1.30953	0.373901	-1.94675
230598	Nrd1	1.30953	1.30953	1.30953	113.271	1.30953	1.30953	0.117115	0.117115	0.117115	2.05412	0.117115	0.117115	1.30953	38.63	0.373901	4.8826
230700	Foxj3	23.7194	1.30953	1.30953	1.30953	1.30953	1.30953	1.3751	0.117115	0.117115	0.117115	0.117115	0.117115	8.77949	1.30953	0.373901	-2.74509
230872	Crocc	1.30953	1.30953	1325.84	1.30953	1.30953	1.30953	0.117115	0.117115	3.12249	0.117115	0.117115	0.117115	442.82	1.30953	0.373901	-8.40153
231279	Guf1	1.30953	1.30953	1.30953	436.977	1.30953	1.30953	0.117115	0.117115	0.117115	2.64046	0.117115	0.117115	1.30953	146.532	0.373901	6.80602
231670	Fbxo21	35.1962	1.30953	1.30953	1.30953	1.30953	1.30953	1.5465	0.117115	0.117115	0.117115	0.117115	0.117115	12.6051	1.30953	0.373901	-3.26689
231769	Sfswap	1.30953	116.866	1.30953	1.30953	1.30953	1.30953	0.117115	2.06769	0.117115	0.117115	0.117115	0.117115	39.8283	1.30953	0.373901	-4.92667
231858	Radil	1.30953	1.30953	1.30953	470.186	1.30953	1.30953	0.117115	0.117115	0.117115	2.67227	0.117115	0.117115	1.30953	157.602	0.373901	6.91109
232157	Mob1a	1.30953	1.30953	1.30953	1.30953	1.30953	539.994	0.117115	0.117115	0.117115	0.117115	0.117115	2.73239	1.30953	180.871	0.373901	7.10977
232314	Ppp4r2	1.30953	1.30953	1.30953	996.286	1.30953	1.30953	0.117115	0.117115	0.117115	2.99838	0.117115	0.117115	1.30953	332.968	0.373901	7.99019
232539	Klhl42	1.30953	1.30953	1.30953	1.30953	861.752	1.30953	0.117115	0.117115	0.117115	0.117115	2.93538	0.117115	1.30953	288.124	0.373901	7.78149
232807	Ppp1r12c	182.944	1.30953	1.30953	1.30953	1.30953	1.30953	2.26232	0.117115	0.117115	0.117115	0.117115	0.117115	61.8543	1.30953	0.373901	-5.56175
233875	Ino80e	1.30953	749.042	1.30953	1.30953	1.30953	1.30953	0.117115	2.87451	0.117115	0.117115	0.117115	0.117115	250.554	1.30953	0.373901	-7.57993
234374	Ddx49	43.2054	1.30953	1.30953	1.30953	1.30953	1.30953	1.63554	0.117115	0.117115	0.117115	0.117115	0.117115	15.2748	1.30953	0.373901	-3.54403
234733	Ddx19b	1.30953	1.30953	1.30953	482.47	1.30953	1.30953	0.117115	0.117115	0.117115	2.68347	0.117115	0.117115	1.30953	161.697	0.373901	6.9481
234959	Med17	135.623	1.30953	1.30953	1.30953	1.30953	1.30953	2.13233	0.117115	0.117115	0.117115	0.117115	0.117115	46.0807	1.30953	0.373901	-5.13704
235283	Gramd1b	1.30953	1.30953	1.30953	1654.78	1.30953	1.30953	0.117115	0.117115	0.117115	3.21874	0.117115	0.117115	1.30953	552.467	0.373901	8.7207
235439	Herc1	1.30953	1.30953	1.30953	1.30953	60.9778	1.30953	0.117115	0.117115	0.117115	0.117115	1.78517	0.117115	1.30953	21.199	0.373901	4.01687
236511	Ago1	57.803	1.30953	1.30953	1.30953	1.30953	1.30953	1.76195	0.117115	0.117115	0.117115	0.117115	0.117115	20.1407	1.30953	0.373901	-3.94299
237615	Ankrd52	1.30953	1.30953	1.30953	223.82	1.30953	1.30953	0.117115	0.117115	0.117115	2.3499	0.117115	0.117115	1.30953	75.4797	0.373901	5.84897
237730	Fbll1	1.30953	1.30953	1.30953	1.30953	3822.75	1.30953	0.117115	0.117115	0.117115	0.117115	3.58238	0.117115	1.30953	1275.12	0.373901	9.92737
237860	Ssh2	1.30953	1.30953	1.30953	63.281	1.30953	1.30953	0.117115	0.117115	0.117115	1.80127	0.117115	0.117115	1.30953	21.9667	0.373901	4.0682
239618	Pdzrn4	1.30953	1.30953	197.353	1.30953	1.30953	1.30953	0.117115	0.117115	2.29524	0.117115	0.117115	0.117115	66.6575	1.30953	0.373901	-5.66965
239731	Rimbp3	1.30953	1.30953	1.30953	285.814	1.30953	1.30953	0.117115	0.117115	0.117115	2.45608	0.117115	0.117115	1.30953	96.1442	0.373901	6.19808
239985	Arid1b	95.9046	1.30953	1.30953	1.30953	1.30953	1.30953	1.98184	0.117115	0.117115	0.117115	0.117115	0.117115	32.8412	1.30953	0.373901	-4.64839
240641	Kif20b	1.30953	1.30953	1.30953	962.398	1.30953	1.30953	0.117115	0.117115	0.117115	2.98335	0.117115	0.117115	1.30953	321.672	0.373901	7.9404
242505	Rasef	277.891	1.30953	1.30953	1.30953	1.30953	1.30953	2.44387	0.117115	0.117115	0.117115	0.117115	0.117115	93.5033	1.30953	0.373901	-6.1579
242735	Lrrc38	1.30953	1.30953	1.30953	1.30953	402.686	1.30953	0.117115	0.117115	0.117115	0.117115	2.60497	0.117115	1.30953	135.102	0.373901	6.68885
243362	Stard13	1.30953	1.30953	1.30953	238.64	1.30953	1.30953	0.117115	0.117115	0.117115	2.37774	0.117115	0.117115	1.30953	80.4198	0.373901	5.94043
245450	Slitrk2	1.30953	12295.5	1.30953	1.30953	1.30953	1.30953	0.117115	4.08974	0.117115	0.117115	0.117115	0.117115	4099.36	1.30953	0.373901	-11.6121
245638	Tbc1d8b	188.002	1.30953	1.30953	1.30953	1.30953	1.30953	2.27416	0.117115	0.117115	0.117115	0.117115	0.117115	63.5403	1.30953	0.373901	-5.60055
245867	Pcmtd2	845.694	1.30953	1.30953	1.30953	1.30953	1.30953	2.92721	0.117115	0.117115	0.117115	0.117115	0.117115	282.771	1.30953	0.373901	-7.75444
246154	Vasn	1.30953	1.30953	267.686	1.30953	1.30953	1.30953	0.117115	0.117115	2.42763	0.117115	0.117115	0.117115	90.1018	1.30953	0.373901	-6.10444
257902	Olfr704	166.181	1.30953	1.30953	1.30953	1.30953	1.30953	2.22058	0.117115	0.117115	0.117115	0.117115	0.117115	56.2668	1.30953	0.373901	-5.42516
258180	Olfr699	193.878	1.30953	1.30953	1.30953	1.30953	1.30953	2.28753	0.117115	0.117115	0.117115	0.117115	0.117115	65.4991	1.30953	0.373901	-5.64435
258444	Olfr694	178.965	1.30953	1.30953	1.30953	1.30953	1.30953	2.25277	0.117115	0.117115	0.117115	0.117115	0.117115	60.5279	1.30953	0.373901	-5.53048
258589	Olfr703	193.878	1.30953	1.30953	1.30953	1.30953	1.30953	2.28753	0.117115	0.117115	0.117115	0.117115	0.117115	65.4991	1.30953	0.373901	-5.64435
258592	Olfr697	178.965	1.30953	1.30953	1.30953	1.30953	1.30953	2.25277	0.117115	0.117115	0.117115	0.117115	0.117115	60.5279	1.30953	0.373901	-5.53048
258593	Olfr700	166.181	1.30953	1.30953	1.30953	1.30953	1.30953	2.22058	0.117115	0.117115	0.117115	0.117115	0.117115	56.2668	1.30953	0.373901	-5.42516
258877	Olfr1395	155.103	1.30953	1.30953	1.30953	1.30953	1.30953	2.19062	0.117115	0.117115	0.117115	0.117115	0.117115	52.5739	1.30953	0.373901	-5.32723
260315	Nav3	1.30953	1.30953	1.30953	226.166	1.30953	1.30953	0.117115	0.117115	0.117115	2.35443	0.117115	0.117115	1.30953	76.2619	0.373901	5.86384
268564	Zbtb1	1.30953	1.30953	1.30953	870.053	1.30953	1.30953	0.117115	0.117115	0.117115	2.93955	0.117115	0.117115	1.30953	290.891	0.373901	7.79528
269252	Gtf3c4	1.30953	1.30953	1.30953	291.658	1.30953	1.30953	0.117115	0.117115	0.117115	2.46487	0.117115	0.117115	1.30953	98.0925	0.373901	6.22702
269338	Vps39	1.30953	1.30953	1.30953	1.30953	1.30953	77.3631	0.117115	0.117115	0.117115	0.117115	0.117115	1.88853	1.30953	26.6607	0.373901	4.3476
269582	Clspn	1.30953	1.30953	1.30953	1.30953	204.072	1.30953	0.117115	0.117115	0.117115	0.117115	2.30978	0.117115	1.30953	68.8971	0.373901	5.71732
270627	Taf1	13.7709	1.30953	1.30953	1.30953	1.30953	1.30953	1.13896	0.117115	0.117115	0.117115	0.117115	0.117115	5.46332	1.30953	0.373901	-2.06073
272396	Tarsl2	234.551	1.30953	1.30953	1.30953	1.30953	1.30953	2.37024	0.117115	0.117115	0.117115	0.117115	0.117115	79.0566	1.30953	0.373901	-5.91577
272589	Tbcel	336.086	1.30953	1.30953	1.30953	1.30953	1.30953	2.52645	0.117115	0.117115	0.117115	0.117115	0.117115	112.902	1.30953	0.373901	-6.42987
276846	Pigs	1.30953	1.30953	1.30953	853.589	1.30953	1.30953	0.117115	0.117115	0.117115	2.93125	0.117115	0.117115	1.30953	285.403	0.373901	7.76781
319448	Fndc3a	15.2634	1.30953	1.30953	1.30953	1.30953	1.30953	1.18365	0.117115	0.117115	0.117115	0.117115	0.117115	5.96082	1.30953	0.373901	-2.18646
319481	Wdr59	1.30953	1.30953	1.30953	257.936	1.30953	1.30953	0.117115	0.117115	0.117115	2.41151	0.117115	0.117115	1.30953	86.8516	0.373901	6.05143
319758	Rfx7	1.30953	1.30953	1.30953	78.564	1.30953	1.30953	0.117115	0.117115	0.117115	1.89522	0.117115	0.117115	1.30953	27.061	0.373901	4.3691
319944	Taf2	60.4238	1.30953	1.30953	1.30953	1.30953	1.30953	1.78121	0.117115	0.117115	0.117115	0.117115	0.117115	21.0143	1.30953	0.373901	-4.00425
320183	Msrb3	1.30953	1.30953	1.30953	1.30953	1133.44	1.30953	0.117115	0.117115	0.117115	0.117115	3.0544	0.117115	1.30953	378.688	0.373901	8.17582
320191	Hook3	10.5108	1.30953	1.30953	1.30953	1.30953	1.30953	1.02164	0.117115	0.117115	0.117115	0.117115	0.117115	4.37663	1.30953	0.373901	-1.74077
320795	Pkn1	1.30953	1.30953	1.30953	22.5419	1.30953	1.30953	0.117115	0.117115	0.117115	1.35299	0.117115	0.117115	1.30953	8.38698	0.373901	2.6791
320808	Dcaf5	1.30953	1.30953	1.30953	239.277	1.30953	1.30953	0.117115	0.117115	0.117115	2.3789	0.117115	0.117115	1.30953	80.6319	0.373901	5.94423
329384	Ptrh1	1.30953	1.30953	1.30953	1246.27	1.30953	1.30953	0.117115	0.117115	0.117115	3.09561	0.117115	0.117115	1.30953	416.298	0.373901	8.31242
331026	Gmppb	1.30953	1.30953	1905.54	1.30953	1.30953	1.30953	0.117115	0.117115	3.28002	0.117115	0.117115	0.117115	636.055	1.30953	0.373901	-8.92396
380701	Slc47a2	1.30953	1.30953	1.30953	1.30953	1.30953	2683.24	0.117115	0.117115	0.117115	0.117115	0.117115	3.42866	1.30953	895.287	0.373901	9.41716
381077	Ccdc78	1.30953	1.30953	1.30953	204.874	1.30953	1.30953	0.117115	0.117115	0.117115	2.31149	0.117115	0.117115	1.30953	69.1645	0.373901	5.72291
381085	Tbc1d22b	1.30953	1.30953	1.30953	32.1597	1.30953	1.30953	0.117115	0.117115	0.117115	1.50731	0.117115	0.117115	1.30953	11.5929	0.373901	3.14612
381280	Hjurp	118.403	1.30953	1.30953	1.30953	1.30953	1.30953	2.07336	0.117115	0.117115	0.117115	0.117115	0.117115	40.3407	1.30953	0.373901	-4.94511
382277	Gm5169	1.30953	1.30953	1.30953	443.277	1.30953	1.30953	0.117115	0.117115	0.117115	2.64668	0.117115	0.117115	1.30953	148.632	0.373901	6.82655
449521	Zfp213	1.30953	1.30953	693.26	1.30953	1.30953	1.30953	0.117115	0.117115	2.8409	0.117115	0.117115	0.117115	231.96	1.30953	0.373901	-7.46868
546071	Mast3	1.30953	1.30953	1.30953	1955.97	1.30953	1.30953	0.117115	0.117115	0.117115	3.29136	0.117115	0.117115	1.30953	652.864	0.373901	8.96159
546272	Gm5934	1.30953	1.30953	1.30953	443.277	1.30953	1.30953	0.117115	0.117115	0.117115	2.64668	0.117115	0.117115	1.30953	148.632	0.373901	6.82655
546282	Gm5935	1.30953	1.30953	1.30953	406.337	1.30953	1.30953	0.117115	0.117115	0.117115	2.60889	0.117115	0.117115	1.30953	136.319	0.373901	6.70179
619991	Gm6121	1.30953	1.30953	1.30953	443.277	1.30953	1.30953	0.117115	0.117115	0.117115	2.64668	0.117115	0.117115	1.30953	148.632	0.373901	6.82655
664829	Slx	1.30953	1.30953	1.30953	443.277	1.30953	1.30953	0.117115	0.117115	0.117115	2.64668	0.117115	0.117115	1.30953	148.632	0.373901	6.82655
665113	Tnik	1.30953	1.30953	114.522	1.30953	1.30953	1.30953	0.117115	0.117115	2.05889	0.117115	0.117115	0.117115	39.0472	1.30953	0.373901	-4.8981
665775	Bod1l	7.61138	1.30953	1.30953	1.30953	1.30953	1.30953	0.881463	0.117115	0.117115	0.117115	0.117115	0.117115	3.41015	1.30953	0.373901	-1.38078
668218	Bin2	167.394	1.30953	1.30953	1.30953	1.30953	1.30953	2.22374	0.117115	0.117115	0.117115	0.117115	0.117115	56.6709	1.30953	0.373901	-5.43549
100038882	Isg15	1.30953	1.30953	1.30953	20590.8	1.30953	1.30953	0.117115	0.117115	0.117115	4.31367	0.117115	0.117115	1.30953	6864.47	0.373901	12.3559
100038948	Mup9	1.30953	1006.9	1.30953	1.30953	1.30953	1.30953	0.117115	3.00298	0.117115	0.117115	0.117115	0.117115	336.505	1.30953	0.373901	-8.00544
100039008	Mup10	1.30953	1006.9	1.30953	1.30953	1.30953	1.30953	0.117115	3.00298	0.117115	0.117115	0.117115	0.117115	336.505	1.30953	0.373901	-8.00544
100039028	Mup11	1.30953	1006.9	1.30953	1.30953	1.30953	1.30953	0.117115	3.00298	0.117115	0.117115	0.117115	0.117115	336.505	1.30953	0.373901	-8.00544
100039030	Gm2012	1.30953	1.30953	1.30953	443.277	1.30953	1.30953	0.117115	0.117115	0.117115	2.64668	0.117115	0.117115	1.30953	148.632	0.373901	6.82655
100039054	Mup12	1.30953	1006.9	1.30953	1.30953	1.30953	1.30953	0.117115	3.00298	0.117115	0.117115	0.117115	0.117115	336.505	1.30953	0.373901	-8.00544
100039116	Mup14	1.30953	926.345	1.30953	1.30953	1.30953	1.30953	0.117115	2.96677	0.117115	0.117115	0.117115	0.117115	309.655	1.30953	0.373901	-7.88547
100039120	Gm14525	1.30953	1.30953	1.30953	443.277	1.30953	1.30953	0.117115	0.117115	0.117115	2.64668	0.117115	0.117115	1.30953	148.632	0.373901	6.82655
100039150	Mup15	1.30953	1006.9	1.30953	1.30953	1.30953	1.30953	0.117115	3.00298	0.117115	0.117115	0.117115	0.117115	336.505	1.30953	0.373901	-8.00544
100039177	Mup16	1.30953	1006.9	1.30953	1.30953	1.30953	1.30953	0.117115	3.00298	0.117115	0.117115	0.117115	0.117115	336.505	1.30953	0.373901	-8.00544
[truncated: 6,143 more rows]
